# Supplementary material for: Detection in whole blood of autoantibodies for the diagnosis of connective tissue diseases in near patient testing condition
Source: PLoS One. 2018 Aug 30;13(8):e0202736. doi: 10.1371/journal.pone.0202736 (PMC6116987; doi:10.1371/journal.pone.0202736)
Supplement: S1 File — The file contains all the data obtained with the Maverick instruments and in the clincal lab and the corresponding diagnosis. (XLSX) [file pone.0202736.s001.xlsx]

## Sheet: Sm
		WHOLE BLOOD							SERA
SERIES	NUMBER	Probe	Mean GRU	Std Dev	%CV	# of Sensors	UA	pos neg	Probe	Mean GRU	Std Dev	%CV	# of Sensors	UA	pos neg		FIDIS DATA	pos:neg	CONCLUSION	DIAGNOSIS
1	1	Sm	-3.09	3.04	98.46	4	-4.41429	0	Sm	2.32	0.8	34.32	4	3.31429	0	Sm	ENA NEG	0	0	CUTANEOUS LUPUS
1	2	Sm	-4.2	3.92	93.24	4	-6	0	Sm	1.33	1.13	84.81	4	1.9	0	Sm	0	0	0	Idiopathic Raynaud
1	3	Sm	-3.28	1.88	57.36	4	-4.68571	0	Sm	7.14	1.37	19.17	4	10.2	0	Sm	0	0	0	Sjogren
1	4	Sm	-0.12	0.59	482.78	4	-0.171429	0	Sm	4.64	1.18	25.36	4	6.62857	0	Sm	0	0	0	Behçet
1	5	Sm	-13.46	1.7	12.61	4	-19.2286	0	Sm	2.19	0.39	17.83	4	3.12857	0	Sm	ENA NEG	0	0	Lyme disease
1	6	Sm	-5.39	2.57	47.6	4	-7.7	0	Sm	0.78	0.65	83.26	4	1.11429	0	Sm	ENA NEG	0	0	APS
1	7	Sm	-5.53	0.48	8.61	4	-7.9	0	Sm	-4.57	1.87	40.83	4	-6.52857	0	Sm	ENA NEG	0	0	Sjogren with anti-GW
1	8	Sm	-0.9	1.22	135.57	4	-1.28571	0	Sm	0.94	1.16	122.4	4	1.34286	0	Sm	0	0	0	Raynauds with anti-PCNA
1	9	Sm	-8.75	1.37	15.63	4	-12.5	0	Sm	-1.46	1.55	105.9	3	-2.08571	0	Sm	ENA NEG	0	0	Lupus with antinucleosome
1	10	Sm	343.01	17.79	5.19	4	490.014	1	Sm	174.78	7.04	4.03	4	249.686	1	Sm	176	1	1	LUPUS WITH NEPHRITIS
1	11	Sm	3.99	0.97	24.18	4	5.7	0	Sm	-3.15	0.59	18.64	4	-4.5	0	Sm	0	0	0	LUPUS + SJOGREN
1	12	Sm	2.76	0.7	25.49	4	3.94286	0	Sm	-0.83	2.5	300.23	4	-1.18571	0	Sm	ENA NEG	0	0	CUTANEOUS LUPUS
1	13	Sm	23.23	1.67	7.18	4	33.1857	0	Sm	12.75	0.6	4.74	4	18.2143	0	Sm	ENA NEG	0	0	LUPUS
1	14	Sm	3.52	0.32	9.09	4	5.02857	0	Sm	0.86	1.04	120.77	4	1.22857	0	Sm	ENA NEG	0	0	thyroiditis
1	15	Sm	0.58	1.52	263.91	4	0.828571	0	Sm	6.65	0.72	10.85	4	9.5	0	Sm	ENA NEG	0	0	APS
1	16	Sm	1.83	0.91	49.81	4	2.61429	0	Sm	7.42	1.2	16.1	4	10.6	0	Sm	ENA NEG	0	0	NO DISEASE
1	17	Sm	1.54	0.62	40.56	4	2.2	0	Sm	4.92	1.03	20.83	4	7.02857	0	Sm	ENA NEG	0	0	STROKE
1	18	Sm	3.24	0.46	14.17	4	4.62857	0	Sm	6.34	0.88	13.83	4	9.05714	0	Sm	ENA NEG	0	0	LUPUS APS
1	19	Sm	203.29	6.46	3.18	4	290.414	1	Sm	182.93	11.44	6.25	4	261.329	1	Sm	233	1	1	LUPUS
1	20	Sm	3.33	0.74	22.19	4	4.75714	0	Sm	3.3	1.1	33.25	4	4.71429	0	Sm	ENA NEG	0	0	RA
1	21	Sm	3.85	0.65	16.8	4	5.5	0	Sm	4.12	0.55	13.3	4	5.88571	0	Sm	ENA NEG	0	0	Knee arthritis
1	22	Sm	14.33	1.18	8.22	4	20.4714	0	Sm	18.74	0.63	3.38	4	26.7714	0	Sm	2	0	0	SJOGREN
1	23	Sm	29.42	2.09	7.12	4	42.0286	1	Sm	37.33	0.76	2.04	4	53.3286	1	Sm	9	0	0	LUPUS
1	24	Sm	9.66	1.27	13.1	4	13.8	0	Sm	18.74	0.63	3.38	4	26.7714	0	Sm	2	0	0	SJOGREN
1	25	Sm	99.17	6.96	7.02	4	141.671	1	Sm	82.72	2.68	3.25	4	118.171	1	Sm	40	1	1	LUPUS
1	26	Sm	12.37	0.56	4.56	4	17.6714	0	Sm	3.48	0.21	5.93	4	4.97143	0	Sm	0	0	0	LUPUS
1	27	Sm	10.43	0.85	8.15	4	14.9	0	Sm	-0.5	1.89	382.23	4	-0.714286	0	Sm	ENA NEG	0	0	ARTHRITIS
1	28	Sm	10.81	0.28	2.62	4	15.4429	0	Sm	3.37	0.19	5.66	4	4.81429	0	Sm	1	0	0	LUPUS
1	29	Sm	14.45	0.29	2.03	4	20.6429	0	Sm	4.43	0.95	21.49	4	6.32857	0	Sm	ENA NEG	0	0	LUPUS
1	30	Sm	8.37	1.45	17.38	4	11.9571	0	Sm	-0.35	1.45	419.83	4	-0.5	0	Sm	1	0	0	SJOGREN
1	31	Sm	18.96	1.61	8.47	4	27.0857	0	Sm	5.57	1.13	20.29	4	7.95714	0	Sm	1	0	0	LUPUS
1	32	Sm	8.82	0.29	3.32	4	12.6	0	Sm	5.22	1.1	21.16	4	7.45714	0	Sm	ENA NEG	0	0	LUPUS
1	33	Sm	7.17	1.14	15.87	4	10.2429	0	Sm	4.22	0.99	23.39	3	6.02857	0	Sm	ENA NEG	0	0	SJOGREN
1	35	Sm	5.77	3.2	55.44	4	8.24286	0	Sm	14.58	3.21	21.99	4	20.8286	0	Sm	ENA NEG	0	0	EPILEPSY
1	36	Sm	10.27	0.55	5.33	3	14.6714	0	Sm	13.1	1.08	8.26	4	18.7143	0	Sm	ENA NEG	0	0	LUPUS
1	37	Sm	7.26	1.86	25.66	4	10.3714	0	Sm	9.69	1.29	13.31	4	13.8429	0	Sm	ENA NEG	0	0	THROMBOCYTOPENIA
1	38	Sm	6.86	0.77	11.28	4	9.8	0	Sm	-1.2	1.36	113.19	3	-1.71429	0	Sm	ENA NEG	0	0	ARTHRITIS
1	39	Sm	2.81	2.28	81.18	4	4.01429	0	Sm	7.77	0	0	1	11.1	0	Sm	1	0	0	LUPUS
1	40	Sm	-1.76	0.37	21.03	4	-2.51429	0	Sm	8.25	0.59	7.14	4	11.7857	0	Sm	ENA NEG	0	0	DIZZINESSMUSCULAR WEAKNESS
1	41	Sm	2.96	0.92	31.16	4	4.22857	0	Sm	6.34	0.98	15.4	4	9.05714	0	Sm	1	0	0	LUPUS
1	42	Sm	61.55	4.34	7.05	4	87.9286	1	Sm	65.09	0.82	1.26	4	92.9857	1	Sm	POS IN 2013		1	LUPUS
1	43	Sm	2.54	0.99	39.13	4	3.62857	0	Sm	-4.97	1.48	29.67	4	-7.1	0	Sm	ENA NEG	0	0	APS
1	44	Sm	5.44	0.65	11.88	4	7.77143	0	Sm	5.02	0.98	19.59	4	7.17143	0	Sm	ENA NEG	0	0	LUPUS
1	45	Sm	-1.66	0.7	42.4	4	-2.37143	0	Sm	-6.08	0.93	15.26	4	-8.68571	0	Sm	0	0	0	LUPUS
1	46	Sm	15.69	1.23	7.87	4	22.4143	0	Sm	9.84	1.09	11.03	4	14.0571	0	Sm	ENA NEG	0	0	Pericarditis
1	47	Sm	17.2	1.26	7.31	4	24.5714	0	Sm	9.77	0.37	3.75	4	13.9571	0	Sm	ENA NEG	0	0	APS
1	48	Sm	46.11	2.13	4.62	4	65.8714	1	Sm	45.97	2.48	5.4	4	65.6714	1	Sm	1	0	0	LUPUS
1	49	Sm	104.48	4.07	3.89	4	149.257	1	Sm	91.9	9.41	10.23	4	131.286	1	Sm	134	1	1	LUPUS
1	50	Sm	10.64	0.51	4.79	4	15.2	0	Sm	2.66	1.36	51.21	4	3.8	0	Sm	ENA NEG	0	0	LUPUS
1	51	Sm	9.74	0.84	8.67	4	13.9143	0	Sm	5.3	0.02	0.33	2	7.57143	0	Sm	ENA NEG	0	0	MUSCLE PAIN
1	52	Sm	11.95	0.42	3.49	4	17.0714	0	Sm	5.24	0.91	17.43	4	7.48571	0	Sm	1	0	0	SJOGREN
1	53	Sm	14.06	0.18	1.3	4	20.0857	0	Sm	3.47	0.22	6.43	4	4.95714	0	Sm	ENA NEG	0	0	GUILLAIN BARRE
1	54	Sm	9.37	0.36	3.87	4	13.3857	0	Sm	-3.07	0.77	25.04	4	-4.38571	0	Sm	ENA NEG	0	0	MEDULLOBLASTOMA
1	55	Sm	3.96	0.34	8.51	4	5.65714	0	Sm	1.08	1	93.13	4	1.54286	0	Sm	ENA NEG	0	0	thyroiditis
1	56	Sm	8.68	1.1	12.71	4	12.4	0	Sm	-0.03	0.69	2135.08	4	-0.0428571	0	Sm	ENA NEG	0	0	LUPUS
1	57	Sm	5.5	1.37	24.92	4	7.85714	0	Sm	1.65	0.28	17.25	4	2.35714	0	Sm	0	0	0	LUPUS
1	58	Sm	7.03	0.61	8.61	4	10.0429	0	Sm	1.61	0.48	29.85	4	2.3	0	Sm	0	0	0	FATIGUE
1	59	Sm	23.39	0.9	3.83	4	33.4143	0	Sm	73.84	2.76	3.73	4	105.486	1	Sm	37	0	0	LUPUS
1	60	Sm	42.12	2.9	6.89	4	60.1714	1	Sm	30.1	1.24	4.13	4	43	1	Sm	1	0	0	LUPUS
1	61	Sm	5.9	0.44	7.48	4	8.42857	0	Sm	5.87	0.82	14.03	4	8.38571	0	Sm	ENA NEG	0	0	LUPUS
1	62	Sm	5.93	0.4	6.68	4	8.47143	0	Sm	22.15	1.73	7.82	3	31.6429	0	Sm	0	0	0	LUPUS
1	63	Sm	9.87	0.93	9.45	4	14.1	0	Sm	22.15	1.73	7.82	3	31.6429	0	Sm	0	0	0	LUPUS
1	64	Sm	7	1.2	17.21	3	10	0	Sm	7.66	2.44	31.86	4	10.9429	0	Sm	ENA NEG	0	0	LUPUS
1	65	Sm	6.55	0.98	14.96	3	9.35714	0	Sm	9.16	1.74	18.96	4	13.0857	0	Sm	ENA NEG	0	0	LUPUS
1	66	Sm	1.1	0.41	37.54	4	1.57143	0	Sm	8.45	2.72	32.2	4	12.0714	0	Sm	ENA NEG	0	0	PRIMARY APS
1	67	Sm	-1.62	1.36	83.89	4	-2.31429	0	Sm	8	3.19	39.91	4	11.4286	0	Sm	ENA NEG	0	0	SYSTEMIC SCLERODERMA (PMSCL +)
1	68	Sm	340.47	6.23	1.83	4	486.386	1	Sm	488.72	3.78	0.77	3	698.171	1	Sm	259	1	1	LUPUS
1	69	Sm	2.9	0.71	24.55	4	4.14286	0	Sm	2.75	2.52	91.67	3	3.92857	0	Sm	ENA NEG	0	0	RA
1	70	Sm	1.73	1.08	62.37	4	2.47143	0	Sm	-0.29	0.46	157.84	4	-0.414286	0	Sm	ENA NEG	0	0	NOI DISEASE
2	1	Sm	23.21	2.17	9.37	4	33.1571	0	Sm	10.61	1.09	10.26	4	15.1571	0	Sm	0	0	0	LUPUS
2	2	Sm	15.14	0.77	5.1	4	21.6286	0	Sm	2.53	1.88	74.58	4	3.61429	0	Sm	2	0	0	LUPUS
2	3	Sm	9.23	0.88	9.51	4	13.1857	0	Sm	2.24	1.24	55.42	4	3.2	0	Sm		0	0	SJOGREN
2	4	Sm	3.36	1.53	45.62	4	4.8	0	Sm	-6.39	2.07	32.39	3	-9.12857	0	Sm		0	0	LUPUS
2	5	Sm	24.08	1.29	5.37	3	34.4	0	Sm	2.59	4.26	164.63	4	3.7	0	Sm	18	0	0	LUPUS
2	6	Sm	2.62	0.74	28.12	4	3.74286	0	Sm	-10.97	2.01	18.35	4	-15.6714	0	Sm	0	0	0	SJOGREN
2	7	Sm	1.22	3.41	279.39	4	1.74286	0	Sm	-5.1	1.49	29.17	4	-7.28571	0	Sm	1	0	0	LUPUS + RA
2	8	Sm	-0.72	1.05	147.1	4	-1.02857	0	Sm	-11.13	1.49	13.36	4	-15.9	0	Sm		0	0	LUPUS
2	9	Sm	48.09	1.83	3.8	4	68.7	1	Sm	58.39	0.89	1.53	4	83.4143	1	Sm	1	0	0	LUPUS
2	10	Sm	3.12	0.73	23.48	4	4.45714	0	Sm	-2.09	0.87	41.45	4	-2.98571	0	Sm		0	0	LUPUS
2	11	Sm	3.74	2.15	57.57	4	5.34286	0	Sm	-3.31	3.56	107.45	4	-4.72857	0	Sm		0	0	LUPUS
2	12	Sm	38.58	1.24	3.22	4	55.1143	1	Sm	11.23	10.18	90.62	4	16.0429	0	Sm	72	1	1	LUPUS
2	13	Sm	2.39	1.13	47.07	4	3.41429	0	Sm	-7.46	1.01	13.53	4	-10.6571	0	Sm		0	0	LUPUS
2	14	Sm	9.69	0.63	6.47	4	13.8429	0	Sm	-4.93	1.21	24.54	4	-7.04286	0	Sm	0	0	0	SJOGREN
2	15	Sm	1.24	0.71	56.85	4	1.77143	0	Sm	-9.35	1.41	15.09	4	-13.3571	0	Sm	12	0	0	LUPUS
2	16	Sm	0.2	1.32	651.92	4	0.285714	0	Sm	-9.56	1.22	12.81	4	-13.6571	0	Sm	0	0	0	SJOGREN
2	17	Sm	8.33	0.49	5.85	4	11.9	0	Sm	-3.13	0.88	28.01	4	-4.47143	0	Sm	0	0	0	LUPUS
2	18	Sm	6.69	0.44	6.63	4	9.55714	0	Sm	-1.39	1.05	75.82	4	-1.98571	0	Sm	1	0	0	LUPUS
2	19	Sm	253.56	6.04	2.38	4	362.229	1	Sm	251.38	16.4	6.53	4	359.114	1	Sm	237	1	1	LUPUS
2	20	Sm	449.36	6.67	1.48	4	641.943	1	Sm	485.71	7.33	1.51	2	693.871	1	Sm	117	1	1	LUPUS
2	21	Sm	19.93	1.23	6.19	4	28.4714	0	Sm	13.12	1.31	10.01	4	18.7429	0	Sm	3	0	0	LUPUS
2	22	Sm	12.27	1.38	11.26	4	17.5286	0	Sm	1.74	1.86	106.92	4	2.48571	0	Sm	0	0	0	RAYNAUDS
2	23	Sm	5.26	0.67	12.81	3	7.51429	0	Sm	-8.55	3.45	40.34	4	-12.2143	0	Sm		0	0	RAYNAUDS
2	24	Sm	19.45	1.45	7.44	4	27.7857	0	Sm	2.91	0.66	22.6	4	4.15714	0	Sm		0	0	FATIGUE MUSCLE PAIN
2	25	Sm	18.85	3.02	16.02	4	26.9286	0	Sm	0.67	0.78	116.89	4	0.957143	0	Sm		0	0	LUPUS
2	26	Sm	0.38	0.96	252.04	4	0.542857	0	Sm	-5.63	0.89	15.74	4	-8.04286	0	Sm		0	0	LUPUS
2	27	Sm	-2.13	0.88	41.17	4	-3.04286	0	Sm	-8.79	1.57	17.81	4	-12.5571	0	Sm		0	0	GIANT CELL ARTERITIS
2	28	Sm	5.86	0.51	8.75	4	8.37143	0	Sm	-2.1	1.57	74.83	4	-3	0	Sm	0	0	0	LUPUS
2	29	Sm	3.14	0.58	18.5	4	4.48571	0	Sm	2.91	1.69	57.93	4	4.15714	0	Sm	4	0	0	LUPUS
2	30	Sm	4.2	1.38	32.81	4	6	0	Sm	2.5	1.33	53.06	4	3.57143	0	Sm	8	0	0	LUPUS
2	31	Sm	-5.14	1	19.47	4	-7.34286	0	Sm	-0.27	1.27	476.51	4	-0.385714	0	Sm		0	0	HASHIMOTO
2	32	Sm	-2.02	0.37	18.29	4	-2.88571	0	Sm	0.6	0.78	130.19	4	0.857143	0	Sm	0	0	0	LUPUS
2	33	Sm	-2.97	0.91	30.76	4	-4.24286	0	Sm	-8.23	0.98	11.89	4	-11.7571	0	Sm		0	0	FATIGUE MUSCLE PAIN
2	34	Sm	-0.38	1.1	286.75	4	-0.542857	0	Sm	-8.45	1.47	17.4	4	-12.0714	0	Sm	0	0	0	LUPUS
2	35	Sm	7.76	1.11	14.33	4	11.0857	0	Sm	14.21	3.57	25.13	4	20.3	0	Sm	0	0	0	LUPUS
2	36	Sm	13.03	1.83	14.03	4	18.6143	0	Sm	8.08	2.37	29.3	4	11.5429	0	Sm		0	0	LUPUS
2	37BIS	Sm	-1.22	1.14	93.01	4	-1.74286	0	Sm	3.36	3.2	95.34	4	4.8	0	Sm	0	0	0	LUPUS
2	38	Sm	-2.55	0.86	33.6	4	-3.64286	0	Sm	-2.84	1.59	56.01	4	-4.05714	0	Sm		0	0	LUPUS
2	39	Sm	3.83	0.75	19.53	4	5.47143	0	Sm	-6.87	2.4	34.91	4	-9.81429	0	Sm	2	0	0	LUPUS
2	40	Sm	3.33	0.19	5.74	4	4.75714	0	Sm	3.14	0.36	11.61	4	4.48571	0	Sm	9	0	0	LUPUS
2	41	Sm	260.07	3.4	1.31	4	371.529	1	Sm	244.36	8.99	3.68	4	349.086	1	Sm	260	1	1	LUPUS
2	42	Sm	22.34	0.53	2.36	4	31.9143	0	Sm	19.35	3.25	16.78	3	27.6429	0	Sm	3	0	0	SHARP
2	43	Sm	1.4	0.19	13.76	4	2	0	Sm	0.72	1.56	217.85	4	1.02857	0	Sm				LUPUS
2	44	Sm	25.97	0.37	1.43	4	37.1	0	Sm	30.83	1.74	5.63	3	44.0429	1	Sm	6	0	0	LUPUS
2	45	Sm	25.56	3.54	13.86	4	36.5143	0	Sm	34.31	2.32	6.75	4	49.0143	1	Sm	16	0	0	LUPUS
2	46	Sm	2.28	2	88	4	3.25714	0	Sm	-1.03	1.18	114.7	4	-1.47143	0	Sm	0	0	0	LUPUS
2	47	Sm	5.95	1.28	21.54	4	8.5	0	Sm	-0.16	1.82	1171.98	4	-0.228571	0	Sm	19	0	0	LUPUS
2	48	Sm	5.79	1.47	25.41	4	8.27143	0	Sm	-0.73	1.73	236.87	4	-1.04286	0	Sm	0	0	0	LUPUS
2	49	Sm	29.04	1.55	5.34	4	41.4857	1	Sm	8.62	2.71	31.38	4	12.3143	0	Sm	3	0	0	LUPUS
2	50	Sm	25.06	1.75	6.99	4	35.8	0	Sm	13.64	3.02	22.15	4	19.4857	0	Sm	0	0	0	LUPUS
2	51	Sm	16.43	1.88	11.45	4	23.4714	0	Sm	3.7	0.83	22.37	4	5.28571	0	Sm		0	0	APS
2	52	Sm	6.95	0.8	11.46	4	9.92857	0	Sm	-3.45	1.49	43.09	4	-4.92857	0	Sm		0	0	NO DISEASE
2	53	Sm	7.58	0.82	10.79	4	10.8286	0	Sm	-4.38	1.49	34.04	4	-6.25714	0	Sm	1	0	0	LUPUS
2	54	Sm	2	0.46	22.84	4	2.85714	0	Sm	-7.15	1.99	27.81	4	-10.2143	0	Sm	0	0	0	THROMBOSIS
2	55	Sm	-0.98	1.09	112.07	4	-1.4	0	Sm	-4.16	1.43	34.36	4	-5.94286	0	Sm	0	0	0	LUPUS
2	56	Sm	-1.23	1	81.68	4	-1.75714	0	Sm	-8.81	2.86	32.42	4	-12.5857	0	Sm		0	0	LUPUS
2	57	Sm	-1.27	0.83	65.18	4	-1.81429	0	Sm	-6.73	1.36	20.14	4	-9.61429	0	Sm		0	0	LUPUS
2	58	Sm	-6.37	0.74	11.62	4	-9.1	0	Sm	-9.95	1.55	15.56	4	-14.2143	0	Sm	1	0	0	LUPUS
2	59	Sm	-2.64	1.2	45.5	4	-3.77143	0	Sm	-8.28	0.97	11.7	4	-11.8286	0	Sm		0	0	CRYOGLOBULINAEMIA
2	60	Sm	-1.75	1.31	75.31	4	-2.5	0	Sm	-8.48	1.53	17.98	2	-12.1143	0	Sm		0	0	TYPE I DIABETES
2	61	Sm	10.99	3.56	32.44	4	15.7	0	Sm	8.52	4.85	56.92	4	12.1714	0	Sm	1	0	0	LUPUS APS
2	62	Sm	-3.19	1.3	40.75	4	-4.55714	0	Sm	-7.72	1.53	19.88	4	-11.0286	0	Sm	0	0	0	SJOGREN
2	63	Sm	-2.16	2.82	130.76	4	-3.08571	0	Sm	-7.96	1.6	20.12	3	-11.3714	0	Sm	0	0	0	LUPUS
2	64	Sm	2.21	0.88	39.62	4	3.15714	0	Sm	-1.11	1.1	99.16	4	-1.58571	0	Sm		0	0	HYPERACOUSIA
2	65	Sm	15.63	5.83	37.32	4	22.3286	0	Sm	18.83	3.36	17.87	4	26.9	0	Sm		0	0	RA
2	66	Sm	-3.21	1.2	37.29	4	-4.58571	0	Sm	-5.47	1.3	23.85	4	-7.81429	0	Sm	0	0	0	LUPUS
2	67	Sm	11.62	0.36	3.1	4	16.6	0	Sm	5.24	0.29	5.55	2	7.48571	0	Sm		0	0	LUPUS
2	68	Sm	1.25	1.18	94.46	4	1.78571	0	Sm	-9.15	0.81	8.89	4	-13.0714	0	Sm		0	0	LUPUS
2	69	Sm	1.8	0.44	24.64	4	2.57143	0	Sm	-5.62	1.65	29.3	4	-8.02857	0	Sm		0	0	HYPERTENSION
2	70	Sm	-1.14	0.32	28.24	4	-1.62857	0	Sm	-6.55	0.93	14.2	4	-9.35714	0	Sm	0	0	0	LUPUS
2	71	Sm	186.76	2.12	1.14	4	266.8	1	Sm	143.71	2.28	1.59	4	205.3	1	Sm	118	1	1	LUPUS
2	72	Sm	11.29	0.54	4.76	4	16.1286	0	Sm	3.34	0.88	26.39	4	4.77143	0	Sm		0	0	LUPUS
2	73	Sm	8.99	0.53	5.87	4	12.8429	0	Sm	-0.36	0.94	260.29	4	-0.514286	0	Sm	0	0	0	LUPUS
2	74	Sm	0.41	0.82	199.83	4	0.585714	0	Sm	-2.3	1.16	50.7	4	-3.28571	0	Sm		0	0	APS
2	75	Sm	293.45	10.7	3.65	4	419.214	1	Sm	259.71	8.31	3.2	4	371.014	1	Sm	35	0	0	LUPUS
2	76	Sm	3.73	0	0	1	5.32857	0	Sm	6.33	0.28	4.35	4	9.04286	0	Sm	1	0	0	LUPUS
2	77	Sm	-3.62	0.88	24.26	4	-5.17143	0	Sm	-5.5	1.78	32.43	4	-7.85714	0	Sm		0	0	ANCA VASCULITIS
2	78	Sm	-1.28	0.95	74.33	4	-1.82857	0	Sm	-4.61	1.42	30.83	4	-6.58571	0	Sm		0	0	RA
2	79	Sm	2.38	0.64	26.85	4	3.4	0	Sm	-4.14	1.11	26.73	4	-5.91429	0	Sm		0	0	ANCA VASCULITIS
2	80	Sm	1.73	0.66	37.97	4	2.47143	0	Sm	-2.17	1.65	76.14	4	-3.1	0	Sm		0	0	FACIAL PAIN
2	81	Sm	9.76	2.23	22.84	4	13.9429	0	Sm	-1.95	1.25	64.16	4	-2.78571	0	Sm				LUPUS
2	82	Sm	4.73	0.8	16.95	3	6.75714	0	Sm	-2.61	1.55	59.16	4	-3.72857	0	Sm		0	0	THROMBOSIS
2	83	Sm	2.11	0.75	35.48	4	3.01429	0	Sm	-1.17	1.54	131	4	-1.67143	0	Sm		0	0	PERICARDITIS
2	84	Sm	2.42	0.7	28.91	4	3.45714	0	Sm	-3.72	0.75	20.06	4	-5.31429	0	Sm		0	0	NO DISEASE
2	85	Sm	2.3	0.64	27.79	4	3.28571	0	Sm	-1.94	1.15	59.49	4	-2.77143	0	Sm		0	0	NO DISEASE
2	86	Sm	8.24	0.96	11.65	4	11.7714	0	Sm	-4.42	1.14	25.8	4	-6.31429	0	Sm		0	0	ANCA VASCULITIS
2	87	Sm	2.39	1.89	79.08	4	3.41429	0	Sm	-6.65	1.58	23.82	4	-9.5	0	Sm		0	0	ANCA VASCULITIS
2	88	Sm	6.61	0.5	7.53	4	9.44286	0	Sm	-3.8	1.05	27.71	4	-5.42857	0	Sm		0	0	RAYNAUD's
2	89	Sm	10.06	0.43	4.24	4	14.3714	0	Sm	-8.29	1.19	14.38	4	-11.8429	0	Sm			0	LUPUS
2	90	Sm	1.48	0.71	48.05	4	2.11429	0	Sm	-5.41	0.97	17.93	4	-7.72857	0	Sm		0	0	SHARP
2	91	Sm	4.23	1.43	33.74	4	6.04286	0	Sm	-3.63	1.26	34.62	4	-5.18571	0	Sm		0	0	LUPUS
2	92	Sm	-0.41	0.89	216.98	4	-0.585714	0	Sm	-6.45	1.16	17.99	4	-9.21429	0	Sm	0	0	0	DERMATOMYOSITIS
2	93	Sm	1.39	0.99	71.3	4	1.98571	0	Sm	-3.85	1.12	29.17	4	-5.5	0	Sm		0	0	LUPUS
2	94	Sm	-2.69	0.46	17.13	4	-3.84286	0	Sm	-6.92	2.3	33.31	4	-9.88571	0	Sm		0	0	ANCA VASCULITIS
2	95	Sm	201.26	18.08	8.98	4	287.514	1	Sm	269.35	8.45	3.14	4	384.786	1	Sm	14	0	1	LUPUS
2	96	Sm	0.03	0.64	2043.34	4	0.0428571	0	Sm	-7.09	1.15	16.22	4	-10.1286	0	Sm	0	0	0	LUPUS
2	97	Sm	8.83	0.96	10.93	4	12.6143	0	Sm	-6.68	1	14.95	4	-9.54286	0	Sm		0	0	APS
2	98	Sm	4.83	0.96	19.94	4	6.9	0	Sm	-4.9	1.03	20.93	4	-7	0	Sm		0	0	APS
2	99	Sm	22.8	0.71	3.11	4	32.5714	0	Sm	9.49	1	10.49	4	13.5571	0	Sm	22	0	0	LUPUS
2	100	Sm	4.37	0.93	21.28	4	6.24286	0	Sm	0.93	0.69	74.4	4	1.32857	0	Sm				LUPUS
2	101	Sm	1.36	1	73.56	4	1.94286	0	Sm	3.82	0.78	20.32	3	5.45714	0	Sm	0	0	0	LUPUS
2	102	Sm	6.99	0.73	10.37	4	9.98571	0	Sm	6	0.92	15.25	4	8.57143	0	Sm	2	0	0	LUPUS
2	103	Sm	6.65	1.79	26.88	4	9.5	0	Sm	7.46	1.16	15.57	4	10.6571	0	Sm		0	0	LUPUS
2	104	Sm	-0.35	0.52	149.56	4	-0.5	0	Sm	-3.32	0.36	10.89	4	-4.74286	0	Sm		0	0	ANCA VASCULITIS
2	105	Sm	-1.06	0.92	86.85	4	-1.51429	0	Sm	-2.28	1.34	58.94	4	-3.25714	0	Sm		0	0	DRY MOUTH
2	106	Sm	-1.66	1.14	68.31	4	-2.37143	0	Sm	-3.96	0.39	9.88	4	-5.65714	0	Sm	0	0	0	SJOGREN
2	107	Sm	5.59	1.02	18.15	4	7.98571	0	Sm	6.58	2.13	32.35	4	9.4	0	Sm	0	0	0	LUPUS
2	108	Sm	-1	-1	100	0	-1.42857	0	Sm	-4.5	0.51	11.27	4	-6.42857	0	Sm		0	0	THROMBOSIS
2	109	Sm	0.26	0.92	351.69	4	0.371429	0	Sm	-4.38	1.22	27.85	4	-6.25714	0	Sm	0	0	0	LUPUS
2	110	Sm	1.15	0.91	79.02	4	1.64286	0	Sm	-0.55	0.84	151.96	4	-0.785714	0	Sm	0	0	0	LUPUS
2	111	Sm	0.34	0.37	109.39	4	0.485714	0	Sm	-4.77	1.4	29.33	4	-6.81429	0	Sm		0	0	LUPUS
2	112	Sm	1.82	0.99	54.65	4	2.6	0	Sm	0.39	0.78	197.52	4	0.557143	0	Sm	0	0	0	LUPUS
2	113	Sm	-4.62	1.21	26.07	4	-6.6	0	Sm	-7.03	1.28	18.23	4	-10.0429	0	Sm		0	0	CHRONIC UVEITIS
2	114	Sm	-6.01	1.04	17.25	4	-8.58571	0	Sm	-8.18	1.64	20.05	4	-11.6857	0	Sm		0	0	LUPUS
2	115	Sm	-0.15	0.34	218.87	4	-0.214286	0	Sm	-3.54	1.58	44.58	4	-5.05714	0	Sm		0	0	JOINT PAIN
2	116	Sm	0.82	0.77	94.03	4	1.17143	0	Sm	-2.64	0.95	35.91	4	-3.77143	0	Sm		0	0	LUPUS
2	117	Sm	-5.48	0.5	9.04	4	-7.82857	0	Sm	-7.07	1.47	20.77	4	-10.1	0	Sm		0	0	LUPUS
2	118	Sm	42.1	2.27	5.38	3	60.1429	1	Sm	2.57	2.48	96.52	4	3.67143	0	Sm	2	0	0	LUPUS
2	119	Sm	33.75	1.62	4.8	4	48.2143	1	Sm	-7.07	1.44	20.4	4	-10.1	0	Sm		0	0	APS
2	120	Sm	92.81	6.51	7.02	4	132.586	1	Sm	57.87	5.55	9.59	4	82.6714	1	Sm	13	0	0	LUPUS
2	121	Sm	503.38	4.07	0.81	4	719.114	1	Sm	426.68	14.43	3.38	4	609.543	1	Sm	374	1	1	LUPUS
2	122	Sm	23.03	1.52	6.6	4	32.9	0	Sm	-7.08	0.66	9.38	4	-10.1143	0	Sm	0	0	0	MYOSITIS
2	123	Sm	18.94	0.6	3.16	4	27.0571	0	Sm	-7.86	1.03	13.08	4	-11.2286	0	Sm	0	0	0	LUPUS
2	124	Sm	4.03	1.71	42.4	4	5.75714	0	Sm	-4.58	1.23	26.97	4	-6.54286	0	Sm		0	0	FEVER
2	125	Sm	23.14	1.63	7.06	4	33.0571	0	Sm	19.98	0.72	3.58	4	28.5429	0	Sm	0	0	0	SHARP
2	126	Sm	15.62	1.78	11.42	4	22.3143	0	Sm	2.63	1.25	47.5	4	3.75714	0	Sm	18	0	0	LUPUS
2	127	Sm	5.99	1.38	23.05	4	8.55714	0	Sm	1.03	0.44	42.17	4	1.47143	0	Sm	0	0	0	LUPUS
2	128	Sm	2.48	0.49	19.62	4	3.54286	0	Sm	-2.73	1.73	63.11	4	-3.9	0	Sm		0	0	KIKUCHI
2	129	Sm	39.98	3.69	9.24	4	57.1143	1	Sm	13.2	1.05	7.98	4	18.8571	0	Sm	30	0	0	LUPUS
2	130	Sm	36.24	3.38	9.34	4	51.7714	1	Sm	89.85	5.29	5.89	4	128.357	1	Sm	1	0	0	LUPUS
2	131	Sm	-0.2	2.27	1143.44	4	-0.285714	0	Sm	-3.5	0	0	1	-5	0	Sm	1	0	0	LUPUS
2	132	Sm	-0.27	0.62	231.39	4	-0.385714	0	Sm	-3.9	0.96	24.53	4	-5.57143	0	Sm		0	0	LUPUS
2	133	Sm	10.08	3.31	32.85	4	14.4	0	Sm	5.51	3.82	69.35	4	7.87143	0	Sm	1	0	0	LUPUS
2	134	Sm	-2.37	0.35	14.89	4	-3.38571	0	Sm	-14.36	2.34	16.3	4	-20.5143	0	Sm		0	0	LUPUS
3	1	Sm	123.02	4.39	3.57	4	175.743	1	Sm	65.74	2.5	3.81	4	93.9143	1	Sm	90	1	1	LUPUS
3	2	Sm	25.19	1.55	6.14	3	35.9857	0	Sm	13.21	1.55	11.73	4	18.8714	0	Sm	3	0	0	LUPUS
3	3	Sm	7.83	1.18	15.13	4	11.1857	0	Sm	0.42	1.28	305.11	4	0.6	0	Sm		0	0	LUPUS
3	4	Sm	409.16	10.37	2.54	4	584.514	1	Sm	369.25	8.84	2.39	4	527.5	1	Sm	0	0	0	LUPUS
3	5	Sm	14.2	0.27	1.87	4	20.2857	0	Sm	1.88	1.39	73.92	4	2.68571	0	Sm		0	0	HEALTHY
3	6	Sm	5.1	0.57	11.27	4	7.28571	0	Sm	1.21	1.1	90.87	4	1.72857	0	Sm	0	0	0	BEHCET
3	7	Sm	162.24	3.4	2.1	4	231.771	1	Sm	170.24	8.96	5.26	4	243.2	1	Sm	83	1	1	LUPUS
3	8	Sm	12.54	1.94	15.44	4	17.9143	0	Sm	5.47	1.67	30.5	3	7.81429	0	Sm	0	0	0	SHARP LUPUS
3	9	Sm	22.99	0.66	2.85	3	32.8429	0	Sm	12.32	0.79	6.44	4	17.6	0	Sm	0	0	0	LUPUS
3	10	Sm	11.65	0.55	4.69	4	16.6429	0	Sm	15.59	1.93	12.41	4	22.2714	0	Sm				LUPUS PRIMARY CHOLANGIATIS
3	11	Sm	226.21	5.29	2.34	4	323.157	1	Sm	187.88	10.34	5.51	4	268.4	1	Sm	46	1	1	LUPUS
3	12	Sm	16.41	0.83	5.07	4	23.4429	0	Sm	13.09	1.68	12.86	4	18.7	0	Sm		0	0	LUPUS
3	13	Sm	56.04	3.22	5.75	4	80.0571	1	Sm	42.34	3.31	7.83	4	60.4857	1	Sm	42	1	1	LUPUS
3	14	Sm	428.66	3.16	0.74	4	612.371	1	Sm	351.27	5.06	1.44	4	501.814	1	Sm	300	1	1	LUPUS
3	15	Sm	21.11	0.42	1.97	4	30.1571	0	Sm	17.38	1.04	5.99	4	24.8286	0	Sm	1	0	0	LUPUS
3	16	Sm	241.11	2.82	1.17	4	344.443	1	Sm	199.26	9.64	4.84	4	284.657	1	Sm	213	1	1	LUPUS
3	17	Sm	41.01	2.41	5.88	4	58.5857	1	Sm	22.46	1.38	6.14	4	32.0857	0	Sm	4	0	0	LUPUS
3	18	Sm	28.63	0.95	3.31	4	40.9	1	Sm	20.01	1.64	8.17	4	28.5857	0	Sm	42	1	1	LUPUS
3	19	Sm	164.19	0.89	0.54	4	234.557	1	Sm	121.24	4.24	3.5	4	173.2	1	Sm	3	0	0	LUPUS
3	20	Sm	47.37	3.73	7.87	4	67.6714	1	Sm	38.21	2.29	6	4	54.5857	1	Sm	1	0	0	LUPUS
3	21	Sm	7.54	1.39	18.39	4	10.7714	0	Sm	2.83	1.74	61.58	4	4.04286	0	Sm	0	0	0	CREST
3	22	Sm	4.76	1.48	31.13	4	6.8	0	Sm	11.99	1.93	16.07	4	17.1286	0	Sm	0	0	0	MYOSITIS
3	23	Sm	5.55	0.82	14.71	3	7.92857	0	Sm	12.06	2.19	18.14	4	17.2286	0	Sm	0	0	0	SYSTEMIC SCLEROSIS
3	25	Sm	19.86	6.21	31.27	4	28.3714	0	Sm	1.56	0.59	37.8	4	2.22857	0	Sm	0	0	0	LUPUS RAYNAUDS
3	26	Sm	210.87	11.64	5.52	4	301.243	1	Sm	158.02	5.21	3.3	3	225.743	1	Sm	217	1	1	LUPUS
3	27	Sm	11.42	0.89	7.77	4	16.3143	0	Sm	2.79	0.55	19.79	3	3.98571	0	Sm	18	0	0	LUPUS
3	28	Sm	4.35	0.55	12.58	4	6.21429	0	Sm	-1.58	1.46	92.35	4	-2.25714	0	Sm	0	0	0	CREST
3	29	Sm	2.71	1.08	39.96	4	3.87143	0	Sm	-3.33	0.42	12.7	4	-4.75714	0	Sm	0	0	0	LUPUS
3	30	Sm	15.22	1.13	7.4	4	21.7429	0	Sm	16.79	0.28	1.65	4	23.9857	0	Sm	0	0	0	SHARP LUPUS
3	31	Sm	6.64	0.58	8.77	4	9.48571	0	Sm	4.71	0.57	12.17	4	6.72857	0	Sm	0	0	0	SHARP
3	32	Sm	7.63	0.5	6.57	2	10.9	0	Sm	5.46	1.19	21.79	4	7.8	0	Sm	0	0	0	CREST
3	33	Sm	393.97	12.1	3.07	4	562.814	1	Sm	330.93	7.69	2.32	4	472.757	1	Sm	279	1	1	LUPUS

## Sheet: SCL70
		WHOLE BLOOD							SERA
SERIES	NUMBER	Probe	Mean GRU	Std Dev	%CV	# of Sensors	UA	pos neg	Probe	Mean GRU	Std Dev	%CV	# of Sensors	UA	pos neg		FIDIS DATA	pos:neg	CONCLUSION	DIAGNOSIS	CONCLUSION	ELISA	pos:neg	FARR	pos/neg	REMARKS
1	1	Scl-70	10.15	1.34	13.17	4	8.82609	0	Scl-70	9.54	0.82	8.64	4	8.29565	0	Scl-70		0	0	CUTANEOUS LUPUS
1	2	Scl-70	4.97	5.29	106.51	4	4.32174	0	Scl-70	9.13	1.36	14.92	4	7.93913	0	Scl-70	1	0	0	Idiopathic Raynaud
1	3	Scl-70	0.25	2.8	1121.18	4	0.217391	0	Scl-70	15.77	2.15	13.66	4	13.713	0	Scl-70	10	0	0	Sjogren
1	4	Scl-70	9.99	2.43	24.31	4	8.68696	0	Scl-70	13.96	2.42	17.33	4	12.1391	0	Scl-70	2	0	0	Behçet
1	5	Scl-70	-4.27	1.49	34.94	4	-3.71304	0	Scl-70	7.78	0.83	10.65	4	6.76522	0	Scl-70		0	0	Lyme disease
1	6	Scl-70	2.47	3.31	133.58	4	2.14783	0	Scl-70	6.36	0.28	4.37	4	5.53043	0	Scl-70		0	0	APS
1	7	Scl-70	-0.03	1.64	5757.26	4	-0.026087	0	Scl-70	0.16	0.52	324.73	4	0.13913	0	Scl-70		0	0	Sjogren with anti-GW
1	8	Scl-70	0.66	2.13	321.99	4	0.573913	0	Scl-70	4.03	0.97	24.04	4	3.50435	0	Scl-70	4	0	0	Raynauds with anti-PCNA	done 2014/3/1
1	9	Scl-70	-2.15	1.33	61.83	4	-1.86957	0	Scl-70	2.53	1.66	65.48	2	2.2	0	Scl-70		0	0	Lupus with antinucleosome
1	10	Scl-70	3.29	0.97	29.59	4	2.86087	0	Scl-70	1.86	1.31	70.63	3	1.61739	0	Scl-70	2	0	0	LUPUS WITH NEPHRITIS
1	11	Scl-70	10.45	0.4	3.8	4	9.08696	0	Scl-70	3.97	0.74	18.66	4	3.45217	0	Scl-70	9	0	0	LUPUS + SJOGREN
1	12	Scl-70	8.94	0.7	7.82	4	7.77391	0	Scl-70	4.72	1.06	22.42	4	4.10435	0	Scl-70		0	0	CUTANEOUS LUPUS
1	13	Scl-70	12	2.88	23.97	4	10.4348	0	Scl-70	2.41	1.19	49.57	4	2.09565	0	Scl-70		0	0	LUPUS
1	14	Scl-70	9.4	0.53	5.63	4	8.17391	0	Scl-70	7.01	0.32	4.55	4	6.09565	0	Scl-70		0	0	thyroiditis
1	15	Scl-70	6.18	0.36	5.76	4	5.37391	0	Scl-70	16.23	0.76	4.68	4	14.113	0	Scl-70		0	0	APS
1	16	Scl-70	6.01	0.72	11.96	4	5.22609	0	Scl-70	13.7	2.27	16.58	4	11.913	0	Scl-70		0	0	NO DISEASE
1	17	Scl-70	5.37	0.44	8.16	4	4.66957	0	Scl-70	4.2	1.99	47.41	4	3.65217	0	Scl-70		0	0	STROKE
1	18	Scl-70	6.67	0.67	10.03	4	5.8	0	Scl-70	10.95	0.59	5.42	4	9.52174	0	Scl-70		0	0	LUPUS APS
1	19	Scl-70	7.26	0.19	2.59	4	6.31304	0	Scl-70	8.63	0.89	10.32	4	7.50435	0	Scl-70	1	0	0	LUPUS
1	20	Scl-70	6.7	1.14	17.03	4	5.82609	0	Scl-70	10.6	0.37	3.52	4	9.21739	0	Scl-70		0	0	RA
1	21	Scl-70	7.23	1.02	14.1	4	6.28696	0	Scl-70	11.59	1.77	15.3	4	10.0783	0	Scl-70		0	0	Knee arthritis
1	22	Scl-70	13.53	3.4	25.09	4	11.7652	0	Scl-70	18.58	1.26	6.78	4	16.1565	0	Scl-70	1	0	0	SJOGREN
1	23	Scl-70	21.47	1.24	5.78	4	18.6696	0	Scl-70	22.1	0.77	3.47	4	19.2174	0	Scl-70	1	0	0	LUPUS
1	24	Scl-70	17.3	1.85	10.7	4	15.0435	0	Scl-70	18.58	1.26	6.78	4	16.1565	0	Scl-70	1	0	0	SJOGREN
1	25	Scl-70	17.24	0.51	2.97	4	14.9913	0	Scl-70	1.85	0.43	23.39	4	1.6087	0	Scl-70	5	0	0	LUPUS
1	26	Scl-70	19.75	0.76	3.86	4	17.1739	0	Scl-70	14.22	1.42	10	3	12.3652	0	Scl-70	0	0	0	LUPUS
1	27	Scl-70	14.5	1.35	9.3	4	12.6087	0	Scl-70	6.39	1.07	16.67	4	5.55652	0	Scl-70		0	0	ARTHRITIS
1	28	Scl-70	14.92	0.57	3.85	4	12.9739	0	Scl-70	2.55	3.06	120.12	4	2.21739	0	Scl-70	1	0	0	LUPUS
1	29	Scl-70	11.34	1.17	10.34	4	9.86087	0	Scl-70	6.88	0.34	4.89	4	5.98261	0	Scl-70		0	0	LUPUS
1	30	Scl-70	13.99	0.54	3.84	4	12.1652	0	Scl-70	8.29	0.46	5.52	4	7.2087	0	Scl-70	0	0	0	SJOGREN
1	31	Scl-70	16.1	0.23	1.44	4	14	0	Scl-70	8.19	0.81	9.84	4	7.12174	0	Scl-70	1	0	0	LUPUS
1	32	Scl-70	10.26	0.59	5.76	4	8.92174	0	Scl-70	12.27	0.49	4.03	4	10.6696	0	Scl-70		0	0	LUPUS
1	33	Scl-70	9.71	3.86	39.81	4	8.44348	0	Scl-70	9.68	0.82	8.52	4	8.41739	0	Scl-70		0	0	SJOGREN
1	35	Scl-70	18.38	1.02	5.55	4	15.9826	0	Scl-70	55.04	4.94	8.98	3	47.8609	1	Scl-70		0	0	EPILEPSY
1	36	Scl-70	16.15	0.48	2.95	3	14.0435	0	Scl-70	24.35	0.49	2.02	4	21.1739	0	Scl-70		0	0	LUPUS
1	37	Scl-70	15.78	0.93	5.89	4	13.7217	0	Scl-70	17.71	0.19	1.05	4	15.4	0	Scl-70		0	0	THROMBOCYTOPENIA
1	38	Scl-70	6.64	1.48	22.36	4	5.77391	0	Scl-70	17.28	0.4	2.31	4	15.0261	0	Scl-70		0	0	ARTHRITIS
1	39	Scl-70	10.25	0.65	6.38	4	8.91304	0	Scl-70	8.53	0.54	6.29	3	7.41739	0	Scl-70	3	0	0	LUPUS
1	40	Scl-70	4.09	4.69	114.71	4	3.55652	0	Scl-70	13.8	2.75	19.95	4	12	0	Scl-70		0	0	DIZZINESSMUSCULAR WEAKNESS
1	41	Scl-70	8.36	1.1	13.21	4	7.26957	0	Scl-70	3.33	0.72	21.72	3	2.89565	0	Scl-70	0	0	0	LUPUS
1	42	Scl-70	13.99	0.99	7.06	4	12.1652	0	Scl-70	11.4	0.62	5.42	4	9.91304	0	Scl-70				LUPUS
1	43	Scl-70	8.38	1.28	15.22	4	7.28696	0	Scl-70	-3.86	1.41	36.43	4	-3.35652	0	Scl-70		0	0	APS
1	44	Scl-70	8.92	1	11.25	4	7.75652	0	Scl-70	10.38	0.39	3.72	4	9.02609	0	Scl-70		0	0	LUPUS
1	45	Scl-70	1.59	1.7	106.66	4	1.38261	0	Scl-70	9.05	4.08	45.05	4	7.86957	0	Scl-70	1	0	0	LUPUS
1	46	Scl-70	18.34	0.74	4.02	4	15.9478	0	Scl-70	16.35	3.18	19.47	4	14.2174	0	Scl-70		0	0	Pericarditis
1	47	Scl-70	22.67	0.99	4.35	4	19.713	0	Scl-70	18.06	1.23	6.82	4	15.7043	0	Scl-70		0	0	APS
1	48	Scl-70	11.61	1.8	15.48	4	10.0957	0	Scl-70	18.51	1.13	6.09	4	16.0957	0	Scl-70	1	0	0	LUPUS
1	49	Scl-70	17.23	1.02	5.9	4	14.9826	0	Scl-70	24.93	1.65	6.61	3	21.6783	0	Scl-70	5	0	0	LUPUS
1	50	Scl-70	17.11	0.6	3.53	4	14.8783	0	Scl-70	9.64	0.55	5.69	4	8.38261	0	Scl-70		0	0	LUPUS
1	51	Scl-70	16.26	2.55	15.68	4	14.1391	0	Scl-70	10.86	0.7	6.43	4	9.44348	0	Scl-70		0	0	MUSCLE PAIN
1	52	Scl-70	21.2	2.32	10.93	4	18.4348	0	Scl-70	16.88	0.59	3.5	4	14.6783	0	Scl-70	0	0	0	SJOGREN
1	53	Scl-70	16.98	0.84	4.92	4	14.7652	0	Scl-70	4.22	3.5	83	4	3.66957	0	Scl-70		0	0	GUILLAIN BARRE
1	54	Scl-70	13.84	0.46	3.3	4	12.0348	0	Scl-70	0.74	1.46	197.67	4	0.643478	0	Scl-70		0	0	MEDULLOBLASTOMA
1	55	Scl-70	12.57	1.34	10.63	4	10.9304	0	Scl-70	3.43	1.8	52.39	3	2.98261	0	Scl-70		0	0	thyroiditis
1	56	Scl-70	12.82	0.79	6.14	4	11.1478	0	Scl-70	-0.75	4.11	545.53	4	-0.652174	0	Scl-70		0	0	LUPUS
1	57	Scl-70	34.49	9.33	27.06	4	29.9913	0	Scl-70	24.31	4	16.44	4	21.1391	0	Scl-70	3	0	0	LUPUS
1	58	Scl-70	9.44	1.36	14.43	4	8.2087	0	Scl-70	-1.3	5.86	451.32	4	-1.13043	0	Scl-70	4	0	0	FATIGUE
1	59	Scl-70	7.65	1.9	24.89	4	6.65217	0	Scl-70	14.51	7.64	52.66	4	12.6174	0	Scl-70	4	0	0	LUPUS
1	60	Scl-70	4.91	1.06	21.53	4	4.26957	0	Scl-70	12.11	3.05	25.2	4	10.5304	0	Scl-70	4	0	0	LUPUS
1	61	Scl-70	14.03	0.76	5.42	4	12.2	0	Scl-70	11.83	5.19	43.91	4	10.287	0	Scl-70		0	0	LUPUS
1	62	Scl-70	4.64	2.4	51.77	4	4.03478	0	Scl-70	27.02	2.05	7.58	4	23.4957	0	Scl-70	2	0	0	LUPUS
1	63	Scl-70	13.49	1.2	8.88	4	11.7304	0	Scl-70	27.02	2.05	7.58	4	23.4957	0	Scl-70	2	0	0	LUPUS
1	64	Scl-70	14.12	1.09	7.7	4	12.2783	0	Scl-70	21.51	1.05	4.89	4	18.7043	0	Scl-70		0	0	LUPUS
1	65	Scl-70	19.83	3.32	16.72	3	17.2435	0	Scl-70	19.09	1.87	9.8	4	16.6	0	Scl-70		0	0	LUPUS	inactive
1	66	Scl-70	6.67	0.86	12.94	2	5.8	0	Scl-70	15.83	3.5	22.12	4	13.7652	0	Scl-70		0	0	PRIMARY APS
1	67	Scl-70	10.7	0.72	6.72	4	9.30435	0	Scl-70	16.3	2.11	12.92	4	14.1739	0	Scl-70		0	0	SYSTEMIC SCLERODERMA (PMSCL +)
1	68	Scl-70	13.16	0.61	4.64	4	11.4435	0	Scl-70	14.34	1.6	11.19	4	12.4696	0	Scl-70	2	0	0	LUPUS
1	69	Scl-70	2.19	1.24	56.52	4	1.90435	0	Scl-70	8.45	2.55	30.22	4	7.34783	0	Scl-70		0	0	RA
1	70	Scl-70	11.04	0.26	2.36	4	9.6	0	Scl-70	7.39	0.87	11.8	3	6.42609	0	Scl-70		0	0	NOI DISEASE
2	1	Scl-70	18.12	1.46	8.03	4	15.7565	0	Scl-70	9.24	0.63	6.81	4	8.03478	0	Scl-70	2	0	0	LUPUS
2	2	Scl-70	15.03	0.75	5	4	13.0696	0	Scl-70	4.31	0.96	22.25	4	3.74783	0	Scl-70	8	0	0	LUPUS
2	3	Scl-70	4.21	0.69	16.39	4	3.66087	0	Scl-70	0.69	0.93	134.13	4	0.6	0	Scl-70		0	0	SJOGREN
2	4	Scl-70	5.42	1.3	23.89	4	4.71304	0	Scl-70	-2.83	1.23	43.64	4	-2.46087	0	Scl-70		0	0	LUPUS
2	5	Scl-70	11.99	0.93	7.72	4	10.4261	0	Scl-70	3.97	0.86	21.78	4	3.45217	0	Scl-70	3	0	0	LUPUS
2	6	Scl-70	4.17	0.48	11.6	4	3.62609	0	Scl-70	-7.61	1.73	22.75	4	-6.61739	0	Scl-70	0	0	0	SJOGREN
2	7	Scl-70	3.77	1.07	28.22	4	3.27826	0	Scl-70	-4.26	1.17	27.37	4	-3.70435	0	Scl-70	1	0	0	LUPUS + RA
2	8	Scl-70	-3.17	0.62	19.61	4	-2.75652	0	Scl-70	-9.05	0.89	9.81	4	-7.86957	0	Scl-70		0	0	LUPUS
2	9	Scl-70	11.1	1.76	15.83	4	9.65217	0	Scl-70	7.32	4.06	55.47	4	6.36522	0	Scl-70	6	0	0	LUPUS
2	10	Scl-70	4.04	1.35	33.43	4	3.51304	0	Scl-70	-2.01	0.97	47.92	4	-1.74783	0	Scl-70		0	0	LUPUS
2	11	Scl-70	4.53	1.35	29.78	4	3.93913	0	Scl-70	-2.52	3.28	130.04	4	-2.1913	0	Scl-70		0	0	LUPUS
2	12	Scl-70	14.47	0.49	3.4	4	12.5826	0	Scl-70	1.59	1.73	108.84	4	1.38261	0	Scl-70	1	0	0	LUPUS
2	13	Scl-70	2.26	0.87	38.46	4	1.96522	0	Scl-70	-7.33	1.59	21.67	4	-6.37391	0	Scl-70		0	0	LUPUS
2	14	Scl-70	11.11	1.47	13.25	4	9.66087	0	Scl-70	-4.03	1.4	34.84	4	-3.50435	0	Scl-70	8	0	0	SJOGREN
2	15	Scl-70	2.94	0.82	27.98	4	2.55652	0	Scl-70	-6.93	0.97	14.03	4	-6.02609	0	Scl-70	3	0	0	LUPUS
2	16	Scl-70	10.92	1.05	9.66	4	9.49565	0	Scl-70	0.76	0.88	116.47	4	0.66087	0	Scl-70	28	0	0	SJOGREN
2	17	Scl-70	8.88	1	11.3	4	7.72174	0	Scl-70	1.69	1.15	67.78	4	1.46957	0	Scl-70	9	0	0	LUPUS
2	18	Scl-70	8.09	0.98	12.05	4	7.03478	0	Scl-70	0.88	1.49	170.36	4	0.765217	0	Scl-70	1	0	0	LUPUS
2	19	Scl-70	12.21	3.67	30.03	4	10.6174	0	Scl-70	1.41	1.7	120.39	4	1.22609	0	Scl-70	2	0	0	LUPUS
2	20	Scl-70	26.04	1.15	4.43	4	22.6435	0	Scl-70	22.06	0	0	1	19.1826	0	Scl-70	2	0	0	LUPUS
2	21	Scl-70	9.14	1.73	18.97	4	7.94783	0	Scl-70	6.64	0.52	7.89	4	5.77391	0	Scl-70	1	0	0	LUPUS
2	22	Scl-70	9.27	1.1	11.82	4	8.06087	0	Scl-70	-3.01	2.94	97.84	4	-2.61739	0	Scl-70	0	0	0	RAYNAUDS
2	23	Scl-70	7.43	0.89	11.92	4	6.46087	0	Scl-70	-4.24	1.53	36.17	4	-3.68696	0	Scl-70		0	0	RAYNAUDS
2	24	Scl-70	26.46	2.16	8.17	4	23.0087	0	Scl-70	7.89	3.56	45.14	4	6.86087	0	Scl-70		0	0	FATIGUE MUSCLE PAIN
2	25	Scl-70	11.57	1.17	10.07	4	10.0609	0	Scl-70	2	1.98	99.12	4	1.73913	0	Scl-70		0	0	LUPUS
2	26	Scl-70	4.31	1.48	34.32	4	3.74783	0	Scl-70	-0.83	1.48	178.34	4	-0.721739	0	Scl-70		0	0	LUPUS
2	27	Scl-70	7.55	0.91	12.07	4	6.56522	0	Scl-70	-0.58	1.99	343.4	4	-0.504348	0	Scl-70		0	0	GIANT CELL ARTERITIS
2	28	Scl-70	13.05	1.02	7.81	4	11.3478	0	Scl-70	6.13	1.86	30.39	4	5.33043	0	Scl-70	1	0	0	LUPUS
2	29	Scl-70	12.36	1.77	14.34	4	10.7478	0	Scl-70	3.22	1.57	48.68	4	2.8	0	Scl-70	10	0	0	LUPUS
2	30	Scl-70	11.22	6.27	55.86	4	9.75652	0	Scl-70	-1.6	1.45	90.84	4	-1.3913	0	Scl-70	3	0	0	LUPUS
2	31	Scl-70	0.51	1.14	223.46	4	0.443478	0	Scl-70	1.88	0.66	35.29	4	1.63478	0	Scl-70		0	0	HASHIMOTO
2	32	Scl-70	4.9	3.62	73.79	4	4.26087	0	Scl-70	3.99	1.07	26.7	4	3.46957	0	Scl-70	1	0	0	LUPUS
2	33	Scl-70	4.99	1.37	27.5	4	4.33913	0	Scl-70	-7.09	1.06	14.93	4	-6.16522	0	Scl-70		0	0	FATIGUE MUSCLE PAIN
2	34	Scl-70	5.26	1.2	22.79	4	4.57391	0	Scl-70	-5.33	1.22	22.87	4	-4.63478	0	Scl-70	0	0	0	LUPUS
2	35	Scl-70	7.48	1.26	16.81	4	6.50435	0	Scl-70	-3.92	2.17	55.31	4	-3.4087	0	Scl-70	2	0	0	LUPUS
2	36	Scl-70	12.21	0.78	6.43	4	10.6174	0	Scl-70	8.28	1.54	18.58	4	7.2	0	Scl-70		0	0	LUPUS
2	37BIS	Scl-70	-0.94	0.62	66.64	4	-0.817391	0	Scl-70	8.64	2.22	25.72	4	7.51304	0	Scl-70	2	0	0	LUPUS
2	38	Scl-70	1.12	0.71	63.09	4	0.973913	0	Scl-70	-3.86	4.77	123.63	4	-3.35652	0	Scl-70		0	0	LUPUS
2	39	Scl-70	12.25	1.76	14.37	4	10.6522	0	Scl-70	-10.09	3.55	35.18	4	-8.77391	0	Scl-70	1	0	0	LUPUS
2	40	Scl-70	2.94	0.31	10.45	4	2.55652	0	Scl-70	-0.14	0.81	585.49	4	-0.121739	0	Scl-70	7	0	0	LUPUS
2	41	Scl-70	22.65	1.96	8.65	4	19.6957	0	Scl-70	14.04	2.94	20.96	4	12.2087	0	Scl-70	40	1	0	LUPUS
2	42	Scl-70	1.74	0.65	37.61	4	1.51304	0	Scl-70	-0.19	1.57	813.6	4	-0.165217	0	Scl-70	0	0	0	SHARP
2	43	Scl-70	6.64	2.25	33.85	4	5.77391	0	Scl-70	-0.7	0.21	30.49	4	-0.608696	0	Scl-70				LUPUS
2	44	Scl-70	3.58	1.44	40.35	4	3.11304	0	Scl-70	-1.47	1.12	76.48	4	-1.27826	0	Scl-70	16	0	0	LUPUS
2	45	Scl-70	31.44	7.12	22.64	4	27.3391	0	Scl-70	22.36	2.03	9.09	3	19.4435	0	Scl-70	9	0	0	LUPUS
2	46	Scl-70	3.45	0.56	16.17	4	3	0	Scl-70	0.28	1.08	382.06	4	0.243478	0	Scl-70	0	0	0	LUPUS
2	47	Scl-70	1.61	0.72	44.54	4	1.4	0	Scl-70	0.41	2.09	507.34	4	0.356522	0	Scl-70	1	0	0	LUPUS
2	48	Scl-70	5.86	1.54	26.2	4	5.09565	0	Scl-70	-4.15	0.87	21.01	4	-3.6087	0	Scl-70	2	0	0	LUPUS
2	49	Scl-70	9.06	0.51	5.68	4	7.87826	0	Scl-70	-5.27	1.06	20.07	4	-4.58261	0	Scl-70	0	0	0	LUPUS
2	50	Scl-70	5.45	0.58	10.59	4	4.73913	0	Scl-70	-0.96	0.99	103.64	4	-0.834783	0	Scl-70	3	0	0	LUPUS
2	51	Scl-70	11.61	0.76	6.55	4	10.0957	0	Scl-70	3.5	1.65	47.11	4	3.04348	0	Scl-70		0	0	APS
2	52	Scl-70	8.48	0.38	4.52	4	7.37391	0	Scl-70	-0.51	0.95	185.39	4	-0.443478	0	Scl-70		0	0	NO DISEASE
2	53	Scl-70	3.51	0.95	27.03	4	3.05217	0	Scl-70	6.95	2.66	38.24	4	6.04348	0	Scl-70	1	0	0	LUPUS
2	54	Scl-70	-3.52	0.66	18.8	4	-3.06087	0	Scl-70	-9.53	5.04	52.91	4	-8.28696	0	Scl-70	2	0	0	THROMBOSIS
2	55	Scl-70	-0.41	0.81	199.02	4	-0.356522	0	Scl-70	-2.94	1.05	35.68	4	-2.55652	0	Scl-70	0	0	0	LUPUS
2	56	Scl-70	1.61	0.82	50.92	4	1.4	0	Scl-70	-5.1	1.17	22.86	4	-4.43478	0	Scl-70		0	0	LUPUS
2	57	Scl-70	1.16	1.47	126.27	4	1.0087	0	Scl-70	-3.25	1.18	36.23	4	-2.82609	0	Scl-70		0	0	LUPUS
2	58	Scl-70	-4.85	0.35	7.21	4	-4.21739	0	Scl-70	-6.74	0.31	4.61	4	-5.86087	0	Scl-70	0	0	0	LUPUS
2	59	Scl-70	-0.56	0.52	93.95	4	-0.486957	0	Scl-70	-6.24	1.21	19.38	4	-5.42609	0	Scl-70		0	0	CRYOGLOBULINAEMIA
2	60	Scl-70	-0.49	0.35	71.06	4	-0.426087	0	Scl-70	-6.08	0.93	15.21	3	-5.28696	0	Scl-70		0	0	TYPE I DIABETES
2	61	Scl-70	-2.83	0.57	20.05	4	-2.46087	0	Scl-70	-3	0.67	22.24	3	-2.6087	0	Scl-70	28	0	0	LUPUS APS
2	62	Scl-70	-2.64	1.67	63.1	4	-2.29565	0	Scl-70	-6.1	1.19	19.47	4	-5.30435	0	Scl-70	0	0	0	SJOGREN
2	63	Scl-70	0.46	0.52	112.65	4	0.4	0	Scl-70	-4.19	1.11	26.57	4	-3.64348	0	Scl-70	1	0	0	LUPUS
2	64	Scl-70	-0.79	1.23	154.81	4	-0.686957	0	Scl-70	-3.41	0.72	21.19	3	-2.96522	0	Scl-70		0	0	HYPERACOUSIA
2	65	Scl-70	18.18	5.45	29.96	4	15.8087	0	Scl-70	17.05	2.07	12.16	4	14.8261	0	Scl-70		0	0	RA
2	66	Scl-70	-2.47	0.64	26.09	4	-2.14783	0	Scl-70	-3.16	1.54	48.77	4	-2.74783	0	Scl-70	1	0	0	LUPUS
2	67	Scl-70	6.75	0.96	14.25	4	5.86957	0	Scl-70	-2.31	2.12	91.51	4	-2.0087	0	Scl-70		0	0	LUPUS
2	68	Scl-70	2.64	0.69	26.04	4	2.29565	0	Scl-70	-6.77	0.82	12.04	4	-5.88696	0	Scl-70		0	0	LUPUS
2	69	Scl-70	-0.9	2.23	248.58	4	-0.782609	0	Scl-70	-9.22	1.5	16.3	4	-8.01739	0	Scl-70		0	0	HYPERTENSION
2	70	Scl-70	1.32	0.99	74.87	4	1.14783	0	Scl-70	-3.18	0.69	21.59	4	-2.76522	0	Scl-70	0	0	0	LUPUS
2	71	Scl-70	35.47	2.53	7.13	3	30.8435	0	Scl-70	11.61	2.31	19.86	4	10.0957	0	Scl-70	6	0	0	LUPUS
2	72	Scl-70	12.37	0.44	3.59	4	10.7565	0	Scl-70	7.22	2.19	30.36	4	6.27826	0	Scl-70		0	0	LUPUS
2	73	Scl-70	13.81	1.6	11.57	4	12.0087	0	Scl-70	-1.44	1.11	77.12	4	-1.25217	0	Scl-70	0	0	0	LUPUS
2	74	Scl-70	1.68	0.23	13.87	4	1.46087	0	Scl-70	1.39	1.24	89.38	4	1.2087	0	Scl-70		0	0	APS
2	75	Scl-70	16.69	4.5	26.98	4	14.513	0	Scl-70	12.65	2.24	17.73	4	11	0	Scl-70	2	0	0	LUPUS
2	76	Scl-70	6.86	0.73	10.66	4	5.96522	0	Scl-70	13.96	2.43	17.39	4	12.1391	0	Scl-70	6	0	0	LUPUS
2	77	Scl-70	-0.06	0.86	1363.15	4	-0.0521739	0	Scl-70	0.28	1.93	701.77	4	0.243478	0	Scl-70		0	0	ANCA VASCULITIS
2	78	Scl-70	1.6	1	62.64	4	1.3913	0	Scl-70	-0.28	1.07	377.57	4	-0.243478	0	Scl-70		0	0	RA
2	79	Scl-70	4.24	0.81	19.13	4	3.68696	0	Scl-70	-0.05	1.7	3497.96	4	-0.0434783	0	Scl-70		0	0	ANCA VASCULITIS
2	80	Scl-70	6.04	0.62	10.28	4	5.25217	0	Scl-70	6.44	2.35	36.54	4	5.6	0	Scl-70		0	0	FACIAL PAIN
2	81	Scl-70	11.19	1.57	14.05	4	9.73043	0	Scl-70	2.7	0.45	16.82	4	2.34783	0	Scl-70				LUPUS
2	82	Scl-70	8.13	0.41	5	4	7.06957	0	Scl-70	0.33	0.75	230.01	4	0.286957	0	Scl-70		0	0	THROMBOSIS
2	83	Scl-70	33.82	2.22	6.57	4	29.4087	0	Scl-70	25.46	1.6	6.27	3	22.1391	0	Scl-70		0	0	PERICARDITIS
2	84	Scl-70	5.42	1.84	33.95	4	4.71304	0	Scl-70	1.04	1.35	130.54	4	0.904348	0	Scl-70		0	0	NO DISEASE
2	85	Scl-70	4.15	0.4	9.68	4	3.6087	0	Scl-70	2.17	1.87	86.18	4	1.88696	0	Scl-70		0	0	NO DISEASE
2	86	Scl-70	9.67	0.43	4.47	4	8.4087	0	Scl-70	-1.75	1.18	67.09	4	-1.52174	0	Scl-70		0	0	ANCA VASCULITIS
2	87	Scl-70	8.54	0.76	8.89	4	7.42609	0	Scl-70	-2.63	1.74	66.32	4	-2.28696	0	Scl-70		0	0	ANCA VASCULITIS
2	88	Scl-70	7.92	1.5	18.92	4	6.88696	0	Scl-70	-1.8	1.47	81.53	4	-1.56522	0	Scl-70		0	0	RAYNAUD's
2	89	Scl-70	8.05	2.06	25.55	4	7	0	Scl-70	-3.81	1.33	35.01	4	-3.31304	0	Scl-70			0	LUPUS
2	90	Scl-70	5	0.09	1.77	4	4.34783	0	Scl-70	-1.55	0.81	52.49	4	-1.34783	0	Scl-70		0	0	SHARP
2	91	Scl-70	5.1	4.25	83.4	4	4.43478	0	Scl-70	-1.06	1.23	116.49	4	-0.921739	0	Scl-70		0	0	LUPUS
2	92	Scl-70	4.65	1.05	22.6	4	4.04348	0	Scl-70	-3.41	1.62	47.52	4	-2.96522	0	Scl-70	0	0	0	DERMATOMYOSITIS
2	93	Scl-70	5.26	0.5	9.56	4	4.57391	0	Scl-70	-0.56	0.57	103.47	4	-0.486957	0	Scl-70		0	0	LUPUS
2	94	Scl-70	2.81	0.87	30.83	4	2.44348	0	Scl-70	-3.28	1.05	31.96	4	-2.85217	0	Scl-70		0	0	ANCA VASCULITIS
2	95	Scl-70	5	1.13	22.6	4	4.34783	0	Scl-70	0.5	1.03	206.8	4	0.434783	0	Scl-70	0	0	0	LUPUS
2	96	Scl-70	5.38	1.99	36.92	4	4.67826	0	Scl-70	-6.43	1.57	24.48	4	-5.5913	0	Scl-70	2	0	0	LUPUS
2	97	Scl-70	13.19	1.29	9.79	4	11.4696	0	Scl-70	-3.51	1.39	39.55	4	-3.05217	0	Scl-70		0	0	APS
2	98	Scl-70	9.89	1.12	11.36	4	8.6	0	Scl-70	-2.27	1.46	64.15	4	-1.97391	0	Scl-70		0	0	APS
2	99	Scl-70	7.92	0.69	8.71	4	6.88696	0	Scl-70	-0.41	1.67	410.06	4	-0.356522	0	Scl-70	15	0	0	LUPUS
2	100	Scl-70	6.87	0.74	10.82	4	5.97391	0	Scl-70	6.41	0.21	3.2	4	5.57391	0	Scl-70				LUPUS
2	101	Scl-70	2.25	1.11	49.22	4	1.95652	0	Scl-70	9.57	1.15	12.01	4	8.32174	0	Scl-70	15	0	0	LUPUS
2	102	Scl-70	4.61	0.21	4.47	4	4.0087	0	Scl-70	4.22	0.33	7.72	3	3.66957	0	Scl-70	1	0	0	LUPUS
2	103	Scl-70	14.36	1.11	7.72	4	12.487	0	Scl-70	14.1	1.94	13.76	4	12.2609	0	Scl-70		0	0	LUPUS
2	104	Scl-70	3.63	0.81	22.41	4	3.15652	0	Scl-70	3.25	0.68	20.86	4	2.82609	0	Scl-70		0	0	ANCA VASCULITIS
2	105	Scl-70	1.76	0.68	38.83	4	1.53043	0	Scl-70	4.16	0.97	23.38	4	3.61739	0	Scl-70		0	0	DRY MOUTH
2	106	Scl-70	1.6	1.04	65.11	4	1.3913	0	Scl-70	1.73	2.04	117.58	4	1.50435	0	Scl-70	0	0	0	SJOGREN
2	107	Scl-70	3.48	0.99	28.36	4	3.02609	0	Scl-70	4.18	1.84	44.08	4	3.63478	0	Scl-70	0	0	0	LUPUS
2	108	Scl-70	1.43	0	0	1	1.24348	0	Scl-70	1.74	0.51	29.1	4	1.51304	0	Scl-70		0	0	THROMBOSIS
2	109	Scl-70	2.52	0.29	11.39	4	2.1913	0	Scl-70	-1.76	1.26	71.51	4	-1.53043	0	Scl-70	0	0	0	LUPUS
2	110	Scl-70	4.43	0.82	18.49	4	3.85217	0	Scl-70	1.73	0.7	40.15	4	1.50435	0	Scl-70	2	0	0	LUPUS
2	111	Scl-70	2.62	0.76	29.08	4	2.27826	0	Scl-70	-2.59	0.21	8.28	4	-2.25217	0	Scl-70		0	0	LUPUS
2	112	Scl-70	6.28	0.85	13.45	4	5.46087	0	Scl-70	5.49	0.82	14.97	4	4.77391	0	Scl-70	0	0	0	LUPUS
2	113	Scl-70	0.07	1.38	1881.37	4	0.0608696	0	Scl-70	-2.26	1.28	56.63	4	-1.96522	0	Scl-70		0	0	CHRONIC UVEITIS
2	114	Scl-70	-2.71	1.13	41.54	4	-2.35652	0	Scl-70	-3.81	1.04	27.19	4	-3.31304	0	Scl-70		0	0	LUPUS
2	115	Scl-70	1.69	0.7	41.27	4	1.46957	0	Scl-70	-1.96	0.67	34.4	4	-1.70435	0	Scl-70		0	0	JOINT PAIN
2	116	Scl-70	3.62	0.98	27.07	4	3.14783	0	Scl-70	-0.86	3.71	431.68	4	-0.747826	0	Scl-70		0	0	LUPUS
2	117	Scl-70	-3.75	0.89	23.83	4	-3.26087	0	Scl-70	-5.69	1.26	22.13	4	-4.94783	0	Scl-70		0	0	LUPUS
2	118	Scl-70	45.32	2.02	4.46	4	39.4087	0	Scl-70	-0.16	0.66	420.29	4	-0.13913	0	Scl-70	0	0	0	LUPUS
2	119	Scl-70	39.86	3.25	8.15	4	34.6609	0	Scl-70	1.63	1.99	122.06	4	1.41739	0	Scl-70		0	0	APS
2	120	Scl-70	36.46	2.51	6.89	4	31.7043	0	Scl-70	-0.53	0.88	167.86	4	-0.46087	0	Scl-70	1	0	0	LUPUS
2	121	Scl-70	36.61	2.93	8	4	31.8348	0	Scl-70	19.29	0.46	2.39	4	16.7739	0	Scl-70	10	0	0	LUPUS
2	122	Scl-70	65.63	4.44	6.76	4	57.0696	1	Scl-70	70.27	2.97	4.23	4	61.1043	1	Scl-70	95	1	1	MYOSITIS
2	123	Scl-70	32.68	2.56	7.83	4	28.4174	0	Scl-70	-3.02	1.28	42.3	4	-2.62609	0	Scl-70	0	0	0	LUPUS
2	124	Scl-70	6.4	0.57	8.97	4	5.56522	0	Scl-70	-1.78	0.51	28.47	4	-1.54783	0	Scl-70		0	0	FEVER
2	125	Scl-70	4.9	0.17	3.57	3	4.26087	0	Scl-70	-0.75	0.87	115.83	4	-0.652174	0	Scl-70	1	0	0	SHARP
2	126	Scl-70	9.99	1.19	11.91	4	8.68696	0	Scl-70	1.8	0.15	8.34	4	1.56522	0	Scl-70	2	0	0	LUPUS
2	127	Scl-70	7.03	0.94	13.3	4	6.11304	0	Scl-70	3.39	0.55	16.22	4	2.94783	0	Scl-70	1	0	0	LUPUS
2	128	Scl-70	1.63	0.72	44.1	4	1.41739	0	Scl-70	1.16	0.92	79.48	4	1.0087	0	Scl-70		0	0	KIKUCHI
2	129	Scl-70	22.98	3.14	13.68	3	19.9826	0	Scl-70	-3.06	0.68	22.26	4	-2.66087	0	Scl-70	1	0	0	LUPUS
2	130	Scl-70	0.46	1.18	255.53	4	0.4	0	Scl-70	-2.04	0.7	34.4	4	-1.77391	0	Scl-70	18	0	0	LUPUS
2	131	Scl-70	2.32	0.84	35.93	4	2.01739	0	Scl-70	0.46	0.7	150.52	2	0.4	0	Scl-70	1	0	0	LUPUS
2	132	Scl-70	3.62	0.58	16.09	4	3.14783	0	Scl-70	2.07	0.37	17.87	3	1.8	0	Scl-70		0	0	LUPUS
2	133	Scl-70	6.36	0.85	13.41	3	5.53043	0	Scl-70	7.23	1.33	18.42	4	6.28696	0	Scl-70	3	0	0	LUPUS
2	134	Scl-70	-1.53	0.31	20.01	4	-1.33043	0	Scl-70	-10.69	1.17	10.91	4	-9.29565	0	Scl-70		0	0	LUPUS
3	1	Scl-70	22.65	2.21	9.76	4	19.6957	0	Scl-70	7.74	0.95	12.33	4	6.73043	0	Scl-70	2	0	0	LUPUS
3	2	Scl-70	20.33	1.51	7.44	4	17.6783	0	Scl-70	5.09	0.55	10.83	4	4.42609	0	Scl-70	3	0	0	LUPUS
3	3	Scl-70	7.79	1.15	14.72	4	6.77391	0	Scl-70	3.4	0.71	20.81	4	2.95652	0	Scl-70		0	0	LUPUS
3	4	Scl-70	29.58	6.19	20.94	4	25.7217	0	Scl-70	12.18	1.38	11.31	4	10.5913	0	Scl-70	4	0	0	LUPUS
3	5	Scl-70	10.66	1.31	12.29	4	9.26957	0	Scl-70	-11.41	4.31	37.79	4	-9.92174	0	Scl-70		0	0	HEALTHY
3	6	Scl-70	10.26	1.38	13.49	4	8.92174	0	Scl-70	9.88	2.77	28.07	4	8.5913	0	Scl-70	1	0	0	BEHCET
3	7	Scl-70	11.66	1.11	9.51	4	10.1391	0	Scl-70	2.69	1.54	57.3	4	2.33913	0	Scl-70	20	0	0	LUPUS
3	8	Scl-70	18.48	1.37	7.43	4	16.0696	0	Scl-70	8.11	1.82	22.47	3	7.05217	0	Scl-70	3	0	0	SHARP LUPUS
3	9	Scl-70	21.28	1.1	5.16	4	18.5043	0	Scl-70	13.08	0.42	3.21	4	11.3739	0	Scl-70	0	0	0	LUPUS
3	10	Scl-70	8.65	1.48	17.08	4	7.52174	0	Scl-70	21.66	4.93	22.78	4	18.8348	0	Scl-70				LUPUS PRIMARY CHOLANGIATIS
3	11	Scl-70	28.69	2.36	8.22	4	24.9478	0	Scl-70	26.11	0.9	3.46	4	22.7043	0	Scl-70	3	0	0	LUPUS
3	12	Scl-70	30.3	2.47	8.16	4	26.3478	0	Scl-70	27.13	2.84	10.48	4	23.5913	0	Scl-70		0	0	LUPUS
3	13	Scl-70	30.85	1.12	3.62	4	26.8261	0	Scl-70	30.85	1.04	3.38	4	26.8261	0	Scl-70	2	0	0	LUPUS
3	14	Scl-70	13.57	0.6	4.43	4	11.8	0	Scl-70	8.15	1.11	13.6	4	7.08696	0	Scl-70	4	0	0	LUPUS
3	15	Scl-70	24.46	1.85	7.57	4	21.2696	0	Scl-70	18.45	0.82	4.47	4	16.0435	0	Scl-70	3	0	0	LUPUS
3	16	Scl-70	24.38	1.04	4.25	4	21.2	0	Scl-70	12.32	1.14	9.22	4	10.713	0	Scl-70	5	0	0	LUPUS
3	17	Scl-70	23.73	1.14	4.82	3	20.6348	0	Scl-70	14.08	0.97	6.91	4	12.2435	0	Scl-70	2	0	0	LUPUS
3	18	Scl-70	23.61	0.53	2.23	3	20.5304	0	Scl-70	17.73	2.15	12.15	4	15.4174	0	Scl-70	3	0	0	LUPUS
3	19	Scl-70	24.94	2.06	8.26	4	21.687	0	Scl-70	19.49	0.96	4.93	4	16.9478	0	Scl-70	5	0	0	LUPUS
3	20	Scl-70	13.97	0.5	3.56	4	12.1478	0	Scl-70	8.82	1.47	16.62	4	7.66957	0	Scl-70	1	0	0	LUPUS
3	21	Scl-70	12.29	0.87	7.08	4	10.687	0	Scl-70	6.42	2.24	34.98	4	5.58261	0	Scl-70	3	0	0	CREST
3	22	Scl-70	7.66	1.53	20.03	4	6.66087	0	Scl-70	17.26	1.32	7.66	4	15.0087	0	Scl-70	0	0	0	MYOSITIS
3	23	Scl-70	309.57	8.26	2.67	4	269.191	1	Scl-70	310.53	10.52	3.39	4	270.026	1	Scl-70	149	1	1	SYSTEMIC SCLEROSIS
3	25	Scl-70	28.73	0.66	2.29	3	24.9826	0	Scl-70	5.37	0.97	18.05	4	4.66957	0	Scl-70	3	0	0	LUPUS RAYNAUDS
3	26	Scl-70	19.22	0.6	3.1	4	16.713	0	Scl-70	8.38	0.65	7.76	4	7.28696	0	Scl-70	0	0	0	LUPUS
3	27	Scl-70	14.44	3.38	23.4	4	12.5565	0	Scl-70	3.38	0.1	3.06	2	2.93913	0	Scl-70	2	0	0	LUPUS
3	28	Scl-70	9.65	0.53	5.48	4	8.3913	0	Scl-70	2.52	0.54	21.36	4	2.1913	0	Scl-70	16	0	0	CREST
3	29	Scl-70	8.78	1.64	18.7	4	7.63478	0	Scl-70	1.34	0.53	39.52	4	1.16522	0	Scl-70	5	0	0	LUPUS
3	30	Scl-70	23.71	0.57	2.4	4	20.6174	0	Scl-70	19.68	0.28	1.42	4	17.113	0	Scl-70	3	0	0	SHARP LUPUS
3	31	Scl-70	641.78	13.22	2.06	4	558.07	1	Scl-70	698.78	6.61	0.95	4	607.635	1	Scl-70	153	1	1	SHARP
3	32	Scl-70	15.37	0	0	1	13.3652	0	Scl-70	9.84	0.23	2.31	4	8.55652	0	Scl-70	0	0	0	CREST
3	33	Scl-70	20.27	0.82	4.04	4	17.6261	0	Scl-70	13.53	0.25	1.85	4	11.7652	0	Scl-70	5	0	0	LUPUS

## Sheet: Jo1
		WHOLE BLOOD							SERA
SERIES	NUMBER	Probe	Mean GRU	Std Dev	%CV	# of Sensors	UA	pos neg	Probe	Mean GRU	Std Dev	%CV	# of Sensors	UA	pos neg		FIDIS DATA	pos:neg	CONCLUSION	DIAGNOSIS	CONCLUSION	ELISA	pos:neg	FARR	pos/neg	REMARKS
1	1	Jo-1	9.4	2.54	27.04	4	7.83333	0	Jo-1	4.64	1.6	34.52	4	3.86667	0	Jo-1		0	0	CUTANEOUS LUPUS
1	2	Jo-1	19.89	3.21	16.14	4	16.575	0	Jo-1	9.43	0.63	6.69	4	7.85833	0	Jo-1	0	0	0	Idiopathic Raynaud
1	3	Jo-1	-0.37	0.59	160.18	4	-0.308333	0	Jo-1	7.05	0.53	7.55	4	5.875	0	Jo-1	0	0	0	Sjogren
1	4	Jo-1	13.05	0.8	6.13	4	10.875	0	Jo-1	9.62	1.08	11.22	4	8.01667	0	Jo-1	87	1	0	Behçet						FALSE POSITIVE
1	5	Jo-1	3.52	1.23	35.08	4	2.93333	0	Jo-1	9.3	0.97	10.41	4	7.75	0	Jo-1		0	0	Lyme disease
1	6	Jo-1	4.47	0.62	13.9	4	3.725	0	Jo-1	7.44	1.06	14.19	4	6.2	0	Jo-1		0	0	APS
1	7	Jo-1	1.27	0.45	35.57	4	1.05833	0	Jo-1	1.93	1.12	58.26	4	1.60833	0	Jo-1		0	0	Sjogren with anti-GW
1	8	Jo-1	2.62	0.82	31.21	4	2.18333	0	Jo-1	2.62	1.38	52.62	4	2.18333	0	Jo-1	0	0	0	Raynauds with anti-PCNA
1	9	Jo-1	-0.61	0.46	75.97	4	-0.508333	0	Jo-1	-0.73	1.17	161.37	4	-0.608333	0	Jo-1		0	0	Lupus with antinucleosome
1	10	Jo-1	7.54	0.29	3.83	4	6.28333	0	Jo-1	4.98	1.88	37.77	4	4.15	0	Jo-1	0	0	0	LUPUS WITH NEPHRITIS
1	11	Jo-1	11.46	0.66	5.74	4	9.55	0	Jo-1	4.26	2.35	55.05	4	3.55	0	Jo-1	0	0	0	LUPUS + SJOGREN
1	12	Jo-1	9.26	0.49	5.26	4	7.71667	0	Jo-1	1.72	9	522.72	4	1.43333	0	Jo-1		0	0	CUTANEOUS LUPUS
1	13	Jo-1	10.17	0.69	6.8	4	8.475	0	Jo-1	4.46	1.01	22.62	4	3.71667	0	Jo-1		0	0	LUPUS
1	14	Jo-1	9.88	0.95	9.61	4	8.23333	0	Jo-1	6.27	1.52	24.24	4	5.225	0	Jo-1		0	0	thyroiditis
1	15	Jo-1	7.81	0.48	6.1	4	6.50833	0	Jo-1	11.4	0.66	5.8	4	9.5	0	Jo-1		0	0	APS
1	16	Jo-1	7.69	0.63	8.21	4	6.40833	0	Jo-1	11.97	0.93	7.74	4	9.975	0	Jo-1		0	0	NO DISEASE
1	17	Jo-1	11.49	0.85	7.37	4	9.575	0	Jo-1	12.4	0.74	5.98	4	10.3333	0	Jo-1		0	0	STROKE
1	18	Jo-1	9.35	0.84	9.03	4	7.79167	0	Jo-1	6.94	1.33	19.21	4	5.78333	0	Jo-1		0	0	LUPUS APS
1	19	Jo-1	9.06	1.1	12.09	4	7.55	0	Jo-1	12.1	0.9	7.41	4	10.0833	0	Jo-1	1	0	0	LUPUS
1	20	Jo-1	7.11	0.59	8.3	4	5.925	0	Jo-1	5.43	1.34	24.6	4	4.525	0	Jo-1		0	0	RA
1	21	Jo-1	8.85	0.07	0.79	4	7.375	0	Jo-1	7.89	0.94	11.88	4	6.575	0	Jo-1		0	0	Knee arthritis
1	22	Jo-1	15.58	0.57	3.64	4	12.9833	0	Jo-1	22.22	0.4	1.81	4	18.5167	0	Jo-1	2	0	0	SJOGREN
1	23	Jo-1	20.04	0.46	2.3	4	16.7	0	Jo-1	22.58	1.09	4.84	4	18.8167	0	Jo-1	0	0	0	LUPUS
1	24	Jo-1	12.99	1.06	8.17	4	10.825	0	Jo-1	22.22	0.4	1.81	4	18.5167	0	Jo-1	2	0	0	SJOGREN
1	25	Jo-1	16.63	0.39	2.32	4	13.8583	0	Jo-1	-5.85	3.78	64.58	4	-4.875	0	Jo-1	0	0	0	LUPUS
1	26	Jo-1	20.39	0.82	4.01	3	16.9917	0	Jo-1	11.14	0.77	6.87	4	9.28333	0	Jo-1	0	0	0	LUPUS
1	27	Jo-1	18.44	0.78	4.21	4	15.3667	0	Jo-1	7.43	1.04	13.98	4	6.19167	0	Jo-1		0	0	ARTHRITIS
1	28	Jo-1	16.82	0.94	5.58	4	14.0167	0	Jo-1	7.81	1.09	13.92	4	6.50833	0	Jo-1	3	0	0	LUPUS
1	29	Jo-1	14.85	0.66	4.47	4	12.375	0	Jo-1	6.57	1.22	18.54	4	5.475	0	Jo-1		0	0	LUPUS
1	30	Jo-1	16.91	0.83	4.91	4	14.0917	0	Jo-1	7.94	1.11	14.03	4	6.61667	0	Jo-1	0	0	0	SJOGREN
1	31	Jo-1	16.24	1.19	7.35	4	13.5333	0	Jo-1	6.03	1.37	22.64	4	5.025	0	Jo-1	2	0	0	LUPUS
1	32	Jo-1	12.9	0.63	4.85	4	10.75	0	Jo-1	9.91	1.34	13.5	4	8.25833	0	Jo-1		0	0	LUPUS
1	33	Jo-1	14	1.09	7.8	4	11.6667	0	Jo-1	7.83	1.54	19.67	4	6.525	0	Jo-1		0	0	SJOGREN
1	35	Jo-1	18.12	0.85	4.69	4	15.1	0	Jo-1	19.83	2.29	11.54	3	16.525	0	Jo-1		0	0	EPILEPSY
1	36	Jo-1	12.37	0.95	7.69	4	10.3083	0	Jo-1	15.49	1.49	9.63	4	12.9083	0	Jo-1		0	0	LUPUS
1	37	Jo-1	13.36	0.93	6.95	4	11.1333	0	Jo-1	15.32	1.82	11.88	4	12.7667	0	Jo-1		0	0	THROMBOCYTOPENIA
1	38	Jo-1	12.08	0.64	5.33	4	10.0667	0	Jo-1	12.5	1.12	8.98	4	10.4167	0	Jo-1		0	0	ARTHRITIS
1	39	Jo-1	11	0.69	6.3	4	9.16667	0	Jo-1	4.41	0.71	15.98	4	3.675	0	Jo-1	0	0	0	LUPUS
1	40	Jo-1	9.41	1.12	11.91	4	7.84167	0	Jo-1	7.56	1.06	13.96	4	6.3	0	Jo-1		0	0	DIZZINESSMUSCULAR WEAKNESS
1	41	Jo-1	-12.12	2	16.51	4	-10.1	0	Jo-1	-11.84	1.03	8.66	3	-9.86667	0	Jo-1	0	0	0	LUPUS
1	42	Jo-1	5.03	3.2	63.58	4	4.19167	0	Jo-1	1.73	2.15	124.75	4	1.44167	0	Jo-1				LUPUS
1	43	Jo-1	8.49	0.65	7.6	4	7.075	0	Jo-1	7.54	0.61	8.08	3	6.28333	0	Jo-1		0	0	APS
1	44	Jo-1	6.57	0.68	10.38	4	5.475	0	Jo-1	9.95	0.54	5.46	4	8.29167	0	Jo-1		0	0	LUPUS
1	45	Jo-1	7.74	0.57	7.32	4	6.45	0	Jo-1	4.95	2.15	43.47	4	4.125	0	Jo-1	0	0	0	LUPUS
1	46	Jo-1	18.51	0.99	5.36	4	15.425	0	Jo-1	14.4	2.13	14.81	4	12	0	Jo-1		0	0	Pericarditis
1	47	Jo-1	19.28	0.7	3.62	4	16.0667	0	Jo-1	15.11	0.55	3.62	4	12.5917	0	Jo-1		0	0	APS
1	48	Jo-1	15.61	0.36	2.31	4	13.0083	0	Jo-1	16.19	0.91	5.59	4	13.4917	0	Jo-1	0	0	0	LUPUS
1	49	Jo-1	14.87	0.9	6.07	4	12.3917	0	Jo-1	17.31	1.37	7.93	4	14.425	0	Jo-1	0	0	0	LUPUS
1	50	Jo-1	18.64	0.79	4.23	4	15.5333	0	Jo-1	10.16	1.02	10	4	8.46667	0	Jo-1		0	0	LUPUS
1	51	Jo-1	16.11	0.76	4.73	4	13.425	0	Jo-1	12.5	0.93	7.42	4	10.4167	0	Jo-1		0	0	MUSCLE PAIN
1	52	Jo-1	20.78	0.35	1.69	4	17.3167	0	Jo-1	10.29	0.73	7.07	4	8.575	0	Jo-1	4	0	0	SJOGREN
1	53	Jo-1	18.6	1.33	7.15	4	15.5	0	Jo-1	9.34	1	10.69	4	7.78333	0	Jo-1		0	0	GUILLAIN BARRE
1	54	Jo-1	13.15	0.76	5.81	4	10.9583	0	Jo-1	1.08	1.38	127.87	4	0.9	0	Jo-1		0	0	MEDULLOBLASTOMA
1	55	Jo-1	12.24	0.85	6.91	4	10.2	0	Jo-1	6.25	1.22	19.49	4	5.20833	0	Jo-1		0	0	thyroiditis
1	56	Jo-1	14.43	0.61	4.21	4	12.025	0	Jo-1	7.02	0.75	10.64	4	5.85	0	Jo-1		0	0	LUPUS
1	57	Jo-1	16.89	1.18	7.01	4	14.075	0	Jo-1	9.74	1.9	19.49	4	8.11667	0	Jo-1	2	0	0	LUPUS
1	58	Jo-1	11.45	0.62	5.4	4	9.54167	0	Jo-1	5.55	0.67	12.16	4	4.625	0	Jo-1	0	0	0	FATIGUE
1	59	Jo-1	9.41	1.98	21.03	4	7.84167	0	Jo-1	19.65	1.63	8.31	4	16.375	0	Jo-1	0	0	0	LUPUS
1	60	Jo-1	16.72	1.62	9.71	4	13.9333	0	Jo-1	13.33	0.71	5.32	4	11.1083	0	Jo-1	0	0	0	LUPUS
1	61	Jo-1	13.8	0.97	7.06	4	11.5	0	Jo-1	12.92	1.15	8.86	4	10.7667	0	Jo-1		0	0	LUPUS
1	62	Jo-1	10.92	0.81	7.45	4	9.1	0	Jo-1	19.95	1.61	8.08	4	16.625	0	Jo-1	0	0	0	LUPUS
1	63	Jo-1	12.81	1.04	8.14	4	10.675	0	Jo-1	19.95	1.61	8.08	4	16.625	0	Jo-1	0	0	0	LUPUS
1	64	Jo-1	15.61	1.04	6.67	4	13.0083	0	Jo-1	18.74	1.02	5.45	4	15.6167	0	Jo-1		0	0	LUPUS
1	65	Jo-1	17.46	0.6	3.45	4	14.55	0	Jo-1	16.6	0.48	2.9	4	13.8333	0	Jo-1		0	0	LUPUS
1	66	Jo-1	8.79	0.64	7.3	4	7.325	0	Jo-1	13.12	1.92	14.61	4	10.9333	0	Jo-1		0	0	PRIMARY APS
1	67	Jo-1	13.98	0.45	3.26	4	11.65	0	Jo-1	11.91	1.49	12.55	4	9.925	0	Jo-1		0	0	SYSTEMIC SCLERODERMA (PMSCL +)
1	68	Jo-1	14.62	0.69	4.75	4	12.1833	0	Jo-1	13.3	0.83	6.27	4	11.0833	0	Jo-1	0	0	0	LUPUS
1	69	Jo-1	10.63	0.89	8.35	4	8.85833	0	Jo-1	9.36	0.26	2.73	4	7.8	0	Jo-1		0	0	RA
1	70	Jo-1	9.96	0.79	7.97	4	8.3	0	Jo-1	7.43	1.12	15.1	4	6.19167	0	Jo-1		0	0	NOI DISEASE
2	1	Jo-1	22.27	1.47	6.6	4	18.5583	0	Jo-1	12.64	0.81	6.41	4	10.5333	0	Jo-1	1	0	0	LUPUS
2	2	Jo-1	14.59	0.29	1.97	4	12.1583	0	Jo-1	3.95	1.47	37.16	4	3.29167	0	Jo-1	1	0	0	LUPUS
2	3	Jo-1	6.23	0.64	10.26	4	5.19167	0	Jo-1	2.37	1.61	67.98	4	1.975	0	Jo-1		0	0	SJOGREN
2	4	Jo-1	3.89	1.31	33.68	4	3.24167	0	Jo-1	-3.86	1.03	26.65	4	-3.21667	0	Jo-1		0	0	LUPUS
2	5	Jo-1	13.78	0.56	4.06	4	11.4833	0	Jo-1	6.38	1.23	19.26	4	5.31667	0	Jo-1	2	0	0	LUPUS
2	6	Jo-1	3.9	0.31	7.92	4	3.25	0	Jo-1	-9.14	1.23	13.49	4	-7.61667	0	Jo-1	0	0	0	SJOGREN
2	7	Jo-1	5.22	0.88	16.92	4	4.35	0	Jo-1	-2.68	0.97	36.07	4	-2.23333	0	Jo-1	0	0	0	LUPUS + RA
2	8	Jo-1	-1.59	0.54	34.25	4	-1.325	0	Jo-1	-9.92	1.26	12.73	4	-8.26667	0	Jo-1		0	0	LUPUS
2	9	Jo-1	10.25	1.17	11.45	2	8.54167	0	Jo-1	8.42	1.4	16.68	4	7.01667	0	Jo-1	1	0	0	LUPUS
2	10	Jo-1	5.13	0.88	17.22	4	4.275	0	Jo-1	-1.06	0.49	46.49	4	-0.883333	0	Jo-1		0	0	LUPUS
2	11	Jo-1	4.14	1.06	25.59	4	3.45	0	Jo-1	-4.49	1.88	41.78	4	-3.74167	0	Jo-1		0	0	LUPUS
2	12	Jo-1	13.29	1.05	7.92	4	11.075	0	Jo-1	1.93	0.97	50.12	4	1.60833	0	Jo-1	1	0	0	LUPUS
2	13	Jo-1	3.13	0.64	20.56	4	2.60833	0	Jo-1	-5.06	0.99	19.52	4	-4.21667	0	Jo-1		0	0	LUPUS
2	14	Jo-1	8.06	1.01	12.53	4	6.71667	0	Jo-1	-3.28	0.44	13.33	4	-2.73333	0	Jo-1	1	0	0	SJOGREN
2	15	Jo-1	3.83	0.24	6.22	4	3.19167	0	Jo-1	-6.45	0.67	10.43	4	-5.375	0	Jo-1	0	0	0	LUPUS
2	16	Jo-1	2.92	1.34	45.78	4	2.43333	0	Jo-1	-6.37	0.81	12.75	4	-5.30833	0	Jo-1	0	0	0	SJOGREN
2	17	Jo-1	7.51	0.38	5.09	4	6.25833	0	Jo-1	2.78	0.58	20.8	4	2.31667	0	Jo-1	0	0	0	LUPUS
2	18	Jo-1	12.19	1.04	8.57	4	10.1583	0	Jo-1	9.41	2.89	30.65	4	7.84167	0	Jo-1	0	0	0	LUPUS
2	19	Jo-1	6.31	1.49	23.62	4	5.25833	0	Jo-1	-3.49	0.56	15.91	4	-2.90833	0	Jo-1	1	0	0	LUPUS
2	20	Jo-1	13.24	1.28	9.69	4	11.0333	0	Jo-1	7.11	0.76	10.72	4	5.925	0	Jo-1	0	0	0	LUPUS
2	21	Jo-1	8.91	0.98	10.97	4	7.425	0	Jo-1	6.56	0.51	7.77	4	5.46667	0	Jo-1	3	0	0	LUPUS
2	22	Jo-1	11.48	0.84	7.32	4	9.56667	0	Jo-1	-0.68	1.81	266.85	4	-0.566667	0	Jo-1	0	0	0	RAYNAUDS
2	23	Jo-1	7.65	0.64	8.38	4	6.375	0	Jo-1	-5.02	1.8	35.79	4	-4.18333	0	Jo-1		0	0	RAYNAUDS
2	24	Jo-1	14.08	0.22	1.58	4	11.7333	0	Jo-1	3.88	1.01	26.15	4	3.23333	0	Jo-1		0	0	FATIGUE MUSCLE PAIN
2	25	Jo-1	13.87	1.62	11.67	4	11.5583	0	Jo-1	-0.52	0.85	161.27	4	-0.433333	0	Jo-1		0	0	LUPUS
2	26	Jo-1	2.95	0.98	33.26	4	2.45833	0	Jo-1	-1.78	1	56.31	4	-1.48333	0	Jo-1		0	0	LUPUS
2	27	Jo-1	1.91	0.65	33.86	4	1.59167	0	Jo-1	-2.87	1.59	55.26	4	-2.39167	0	Jo-1		0	0	GIANT CELL ARTERITIS
2	28	Jo-1	9.23	0.79	8.59	4	7.69167	0	Jo-1	2.01	0.87	43.26	4	1.675	0	Jo-1	0	0	0	LUPUS
2	29	Jo-1	6.13	0.59	9.63	4	5.10833	0	Jo-1	2.11	1.29	60.99	4	1.75833	0	Jo-1	0	0	0	LUPUS
2	30	Jo-1	7.25	3.69	50.95	4	6.04167	0	Jo-1	1.33	1.06	79.66	4	1.10833	0	Jo-1	0	0	0	LUPUS
2	31	Jo-1	-1.04	0.72	68.81	4	-0.866667	0	Jo-1	2.9	1.15	39.69	4	2.41667	0	Jo-1		0	0	HASHIMOTO
2	32	Jo-1	2.76	0.44	15.96	4	2.3	0	Jo-1	4.27	0.41	9.58	4	3.55833	0	Jo-1	0	0	0	LUPUS
2	33	Jo-1	3.84	0.83	21.53	4	3.2	0	Jo-1	-4.97	1.88	37.8	4	-4.14167	0	Jo-1		0	0	FATIGUE MUSCLE PAIN
2	34	Jo-1	1.91	0.47	24.65	4	1.59167	0	Jo-1	-5.8	2.8	48.27	4	-4.83333	0	Jo-1	0	0	0	LUPUS
2	35	Jo-1	10.8	1.1	10.2	4	9	0	Jo-1	-3.79	1.46	38.4	4	-3.15833	0	Jo-1	0	0	0	LUPUS
2	36	Jo-1	10.84	0.51	4.68	4	9.03333	0	Jo-1	5.52	0.77	13.93	4	4.6	0	Jo-1		0	0	LUPUS
2	37BIS	Jo-1	0.19	0.84	433.35	4	0.158333	0	Jo-1	2.05	1.54	74.86	4	1.70833	0	Jo-1	0	0	0	LUPUS
2	38	Jo-1	13.14	0.44	3.38	4	10.95	0	Jo-1	5.94	1.63	27.38	4	4.95	0	Jo-1		0	0	LUPUS
2	39	Jo-1	5.57	0.83	14.87	4	4.64167	0	Jo-1	-7.55	0.54	7.2	4	-6.29167	0	Jo-1	0	0	0	LUPUS
2	40	Jo-1	2.32	1.26	54.16	4	1.93333	0	Jo-1	1.95	0.76	38.76	4	1.625	0	Jo-1	2	0	0	LUPUS
2	41	Jo-1	4.64	0.91	19.55	4	3.86667	0	Jo-1	-0.81	4.56	566.4	4	-0.675	0	Jo-1	0	0	0	LUPUS
2	42	Jo-1	2.2	0.56	25.53	4	1.83333	0	Jo-1	-0.95	0.87	90.81	4	-0.791667	0	Jo-1	0	0	0	SHARP
2	43	Jo-1	6.87	0.5	7.33	4	5.725	0	Jo-1	4.9	0.77	15.64	4	4.08333	0	Jo-1				LUPUS
2	44	Jo-1	1.03	1.05	101.91	4	0.858333	0	Jo-1	-4.76	1.47	30.81	4	-3.96667	0	Jo-1	0	0	0	LUPUS
2	45	Jo-1	16.84	5.88	34.88	4	14.0333	0	Jo-1	10.05	2.08	20.64	4	8.375	0	Jo-1	3	0	0	LUPUS
2	46	Jo-1	3.61	0.07	1.8	4	3.00833	0	Jo-1	1.23	0.53	42.92	4	1.025	0	Jo-1	1	0	0	LUPUS
2	47	Jo-1	0.11	0.41	367.5	4	0.0916667	0	Jo-1	-0.63	1.88	300.14	4	-0.525	0	Jo-1	1	0	0	LUPUS
2	48	Jo-1	1.57	0.51	32.49	4	1.30833	0	Jo-1	-2.8	0.44	15.64	4	-2.33333	0	Jo-1	1	0	0	LUPUS
2	49	Jo-1	8.39	0.61	7.32	4	6.99167	0	Jo-1	-5.83	1.41	24.15	4	-4.85833	0	Jo-1	0	0	0	LUPUS
2	50	Jo-1	4.62	0.36	7.81	4	3.85	0	Jo-1	-0.61	0.75	123.01	4	-0.508333	0	Jo-1	0	0	0	LUPUS
2	51	Jo-1	12.11	0.33	2.71	4	10.0917	0	Jo-1	3.08	0.8	26.13	4	2.56667	0	Jo-1		0	0	APS
2	52	Jo-1	6.57	0.22	3.33	4	5.475	0	Jo-1	-2.39	0.58	24.33	4	-1.99167	0	Jo-1		0	0	NO DISEASE
2	53	Jo-1	4.36	0.39	8.99	4	3.63333	0	Jo-1	-4.17	1.53	36.82	4	-3.475	0	Jo-1	0	0	0	LUPUS
2	54	Jo-1	1.62	0.68	41.99	4	1.35	0	Jo-1	-6.88	2.11	30.66	4	-5.73333	0	Jo-1	3	0	0	THROMBOSIS
2	55	Jo-1	-0.3	0.61	199.76	4	-0.25	0	Jo-1	-2.84	0.85	29.92	4	-2.36667	0	Jo-1	0	0	0	LUPUS
2	56	Jo-1	0.8	1.04	129.16	4	0.666667	0	Jo-1	-4.95	0.9	18.16	4	-4.125	0	Jo-1		0	0	LUPUS
2	57	Jo-1	0.82	1.18	144.33	4	0.683333	0	Jo-1	-2.89	0.47	16.08	4	-2.40833	0	Jo-1		0	0	LUPUS
2	58	Jo-1	-2.19	0.64	29.39	4	-1.825	0	Jo-1	-5.79	0.85	14.68	4	-4.825	0	Jo-1	0	0	0	LUPUS
2	59	Jo-1	-0.24	0.95	398.88	4	-0.2	0	Jo-1	-6.49	1.07	16.46	4	-5.40833	0	Jo-1		0	0	CRYOGLOBULINAEMIA
2	60	Jo-1	0.06	0.65	1076.26	4	0.05	0	Jo-1	-7.26	0.23	3.21	3	-6.05	0	Jo-1		0	0	TYPE I DIABETES
2	61	Jo-1	-4.64	1.58	34.11	4	-3.86667	0	Jo-1	-5.15	0.83	16.08	4	-4.29167	0	Jo-1	0	0	0	LUPUS APS
2	62	Jo-1	-1.57	0.99	62.94	4	-1.30833	0	Jo-1	-4.16	1.32	31.71	4	-3.46667	0	Jo-1	0	0	0	SJOGREN
2	63	Jo-1	1.35	1.14	84.68	4	1.125	0	Jo-1	-5	1.15	22.95	4	-4.16667	0	Jo-1	0	0	0	LUPUS
2	64	Jo-1	0.07	0.47	640.96	4	0.0583333	0	Jo-1	-3.83	0.64	16.74	4	-3.19167	0	Jo-1		0	0	HYPERACOUSIA
2	65	Jo-1	16.47	3.53	21.43	4	13.725	0	Jo-1	20.2	2	9.88	3	16.8333	0	Jo-1		0	0	RA
2	66	Jo-1	-2.31	0.86	37.1	4	-1.925	0	Jo-1	-1.97	0.29	14.79	3	-1.64167	0	Jo-1	0	0	0	LUPUS
2	67	Jo-1	2.99	1.4	46.84	4	2.49167	0	Jo-1	-2.88	0.82	28.42	4	-2.4	0	Jo-1		0	0	LUPUS
2	68	Jo-1	1.88	0.73	38.69	4	1.56667	0	Jo-1	-11.33	0.87	7.65	4	-9.44167	0	Jo-1		0	0	LUPUS
2	69	Jo-1	-4.99	0.53	10.64	4	-4.15833	0	Jo-1	-11.08	1.23	11.09	4	-9.23333	0	Jo-1		0	0	HYPERTENSION
2	70	Jo-1	1.37	0.31	22.46	4	1.14167	0	Jo-1	-2.77	0.77	27.9	4	-2.30833	0	Jo-1	0	0	0	LUPUS
2	71	Jo-1	33.27	2.57	7.71	4	27.725	0	Jo-1	11.43	1.56	13.69	4	9.525	0	Jo-1	2	0	0	LUPUS
2	72	Jo-1	11.98	0.75	6.26	4	9.98333	0	Jo-1	2.56	1.41	55.17	4	2.13333	0	Jo-1		0	0	LUPUS
2	73	Jo-1	11.83	0.39	3.33	4	9.85833	0	Jo-1	-0.42	1.27	303.94	4	-0.35	0	Jo-1	1	0	0	LUPUS
2	74	Jo-1	1.8	0.32	17.76	4	1.5	0	Jo-1	0.74	0.76	101.84	4	0.616667	0	Jo-1		0	0	APS
2	75	Jo-1	16.43	3.47	21.15	4	13.6917	0	Jo-1	11.41	2.54	22.29	4	9.50833	0	Jo-1	2	0	0	LUPUS
2	76	Jo-1	3.71	0.69	18.56	3	3.09167	0	Jo-1	15.37	1.29	8.41	4	12.8083	0	Jo-1	0	0	0	LUPUS
2	77	Jo-1	-0.54	1.15	211.16	4	-0.45	0	Jo-1	-0.25	2.35	952.85	4	-0.208333	0	Jo-1		0	0	ANCA VASCULITIS
2	78	Jo-1	-0.01	0.54	5812.36	4	-0.00833333	0	Jo-1	-1.42	0.51	36.29	4	-1.18333	0	Jo-1		0	0	RA
2	79	Jo-1	2.52	0.64	25.26	4	2.1	0	Jo-1	-1.14	0.19	17.11	4	-0.95	0	Jo-1		0	0	ANCA VASCULITIS
2	80	Jo-1	4.54	0.22	4.89	4	3.78333	0	Jo-1	2.42	1.95	80.26	4	2.01667	0	Jo-1		0	0	FACIAL PAIN
2	81	Jo-1	27.73	2.08	7.51	3	23.1083	0	Jo-1	1.03	0.84	82.05	4	0.858333	0	Jo-1				LUPUS
2	82	Jo-1	5.63	1.47	26.2	4	4.69167	0	Jo-1	-0.54	1.26	233.18	4	-0.45	0	Jo-1		0	0	THROMBOSIS
2	83	Jo-1	6.03	0.82	13.63	4	5.025	0	Jo-1	0.09	0.99	1086.88	4	0.075	0	Jo-1		0	0	PERICARDITIS
2	84	Jo-1	3.75	0.39	10.34	4	3.125	0	Jo-1	-0.47	0.61	130.29	4	-0.391667	0	Jo-1		0	0	NO DISEASE
2	85	Jo-1	3.76	0.53	14.09	4	3.13333	0	Jo-1	0.01	1.08	14038.3	4	0.00833333	0	Jo-1		0	0	NO DISEASE
2	86	Jo-1	8.33	0.97	11.63	4	6.94167	0	Jo-1	-3.54	1.57	44.3	4	-2.95	0	Jo-1		0	0	ANCA VASCULITIS
2	87	Jo-1	6.27	1.06	16.85	4	5.225	0	Jo-1	-4.12	1.29	31.23	4	-3.43333	0	Jo-1		0	0	ANCA VASCULITIS
2	88	Jo-1	7.51	0.68	9.1	4	6.25833	0	Jo-1	-1.6	0.81	50.58	4	-1.33333	0	Jo-1		0	0	RAYNAUD's
2	89	Jo-1	7.49	0.34	4.49	4	6.24167	0	Jo-1	-6.8	1.66	24.36	4	-5.66667	0	Jo-1			0	LUPUS
2	90	Jo-1	10.7	0.96	9.01	4	8.91667	0	Jo-1	1.53	0.74	48.6	4	1.275	0	Jo-1		0	0	SHARP
2	91	Jo-1	5.61	0.38	6.74	4	4.675	0	Jo-1	-1.95	1.36	69.82	4	-1.625	0	Jo-1		0	0	LUPUS
2	92	Jo-1	2.73	1.06	38.69	4	2.275	0	Jo-1	-3.53	0.68	19.24	4	-2.94167	0	Jo-1	0	0	0	DERMATOMYOSITIS
2	93	Jo-1	2.74	0.45	16.46	4	2.28333	0	Jo-1	-2.14	0.71	33.22	4	-1.78333	0	Jo-1		0	0	LUPUS
2	94	Jo-1	1.35	0.65	48.38	4	1.125	0	Jo-1	-4.28	1.08	25.35	4	-3.56667	0	Jo-1		0	0	ANCA VASCULITIS
2	95	Jo-1	2.78	1.13	40.63	4	2.31667	0	Jo-1	-2.06	0.78	37.68	4	-1.71667	0	Jo-1	0	0	0	LUPUS
2	96	Jo-1	0.28	0.79	282.49	4	0.233333	0	Jo-1	-5.34	1.38	25.86	4	-4.45	0	Jo-1	3	0	0	LUPUS
2	97	Jo-1	13.17	0.23	1.77	4	10.975	0	Jo-1	-1.72	1.15	66.81	4	-1.43333	0	Jo-1		0	0	APS
2	98	Jo-1	8.19	1.14	13.91	4	6.825	0	Jo-1	-2.92	1.46	50.09	4	-2.43333	0	Jo-1		0	0	APS
2	99	Jo-1	6.52	0.75	11.52	4	5.43333	0	Jo-1	-2.93	0.68	23.18	4	-2.44167	0	Jo-1	0	0	0	LUPUS
2	100	Jo-1	5.45	0.57	10.52	4	4.54167	0	Jo-1	5.55	0.48	8.69	4	4.625	0	Jo-1				LUPUS
2	101	Jo-1	3.23	0.73	22.63	4	2.69167	0	Jo-1	6.65	0.71	10.73	4	5.54167	0	Jo-1	0	0	0	LUPUS
2	102	Jo-1	3.21	0.61	19.14	4	2.675	0	Jo-1	4.32	0.28	6.44	4	3.6	0	Jo-1	0	0	0	LUPUS
2	103	Jo-1	7.95	2.02	25.43	4	6.625	0	Jo-1	9.96	0.66	6.65	4	8.3	0	Jo-1		0	0	LUPUS
2	104	Jo-1	2.81	0.61	21.67	4	2.34167	0	Jo-1	2.52	0.66	25.97	4	2.1	0	Jo-1		0	0	ANCA VASCULITIS
2	105	Jo-1	-0.01	0.32	3700.36	4	-0.00833333	0	Jo-1	1.24	1.29	104.44	4	1.03333	0	Jo-1		0	0	DRY MOUTH
2	106	Jo-1	-0.52	0.97	187.13	4	-0.433333	0	Jo-1	-0.41	0.91	221.62	4	-0.341667	0	Jo-1	0	0	0	SJOGREN
2	107	Jo-1	4.81	2.09	43.47	4	4.00833	0	Jo-1	2.88	0.32	11.09	4	2.4	0	Jo-1	0	0	0	LUPUS
2	108	Jo-1	-0.05	1.13	2082.81	4	-0.0416667	0	Jo-1	-0.52	0.7	133.87	4	-0.433333	0	Jo-1		0	0	THROMBOSIS
2	109	Jo-1	1.06	0.79	74.47	4	0.883333	0	Jo-1	-2.18	1.19	54.42	4	-1.81667	0	Jo-1	0	0	0	LUPUS
2	110	Jo-1	2.44	0.35	14.21	4	2.03333	0	Jo-1	1.61	0.3	18.97	4	1.34167	0	Jo-1	1	0	0	LUPUS
2	111	Jo-1	0.78	0.55	70.32	4	0.65	0	Jo-1	-2.62	1	38.1	4	-2.18333	0	Jo-1		0	0	LUPUS
2	112	Jo-1	2.67	0.92	34.52	4	2.225	0	Jo-1	1.96	0.48	24.6	4	1.63333	0	Jo-1	0	0	0	LUPUS
2	113	Jo-1	-0.54	2.59	478.37	4	-0.45	0	Jo-1	-2.09	0.74	35.4	4	-1.74167	0	Jo-1		0	0	CHRONIC UVEITIS
2	114	Jo-1	-3.09	0.49	15.72	4	-2.575	0	Jo-1	-3.85	0.74	19.36	4	-3.20833	0	Jo-1		0	0	LUPUS
2	115	Jo-1	0.93	0.81	87.66	4	0.775	0	Jo-1	-1.93	0.58	30.03	4	-1.60833	0	Jo-1		0	0	JOINT PAIN
2	116	Jo-1	3.66	0.41	11.18	4	3.05	0	Jo-1	0.1	0.35	356.4	4	0.0833333	0	Jo-1		0	0	LUPUS
2	117	Jo-1	0.04	0.87	2292.37	4	0.0333333	0	Jo-1	1.97	0.67	34.18	4	1.64167	0	Jo-1		0	0	LUPUS
2	118	Jo-1	35.43	1.51	4.27	4	29.525	0	Jo-1	-0.19	0.79	422.54	4	-0.158333	0	Jo-1	0	0	0	LUPUS
2	119	Jo-1	32.51	1.62	4.99	4	27.0917	0	Jo-1	-2.54	1.52	59.68	4	-2.11667	0	Jo-1		0	0	APS
2	120	Jo-1	24.54	1.48	6.05	4	20.45	0	Jo-1	-1.46	0.58	39.66	4	-1.21667	0	Jo-1	0	0	0	LUPUS
2	121	Jo-1	17.97	1.24	6.88	4	14.975	0	Jo-1	15.7	5.49	34.94	4	13.0833	0	Jo-1	3	0	0	LUPUS
2	122	Jo-1	25.31	2.04	8.05	4	21.0917	0	Jo-1	-1.18	1.14	96.61	4	-0.983333	0	Jo-1	0	0	0	MYOSITIS
2	123	Jo-1	23.48	0.53	2.26	4	19.5667	0	Jo-1	-4.49	2.19	48.74	4	-3.74167	0	Jo-1	0	0	0	LUPUS
2	124	Jo-1	5.69	0.35	6.07	4	4.74167	0	Jo-1	-0.19	0.43	228.3	4	-0.158333	0	Jo-1		0	0	FEVER
2	125	Jo-1	5.06	0.24	4.8	4	4.21667	0	Jo-1	0.21	0.39	186.51	4	0.175	0	Jo-1	0	0	0	SHARP
2	126	Jo-1	11.81	1.24	10.52	4	9.84167	0	Jo-1	3.49	1.19	34.13	4	2.90833	0	Jo-1	2	0	0	LUPUS
2	127	Jo-1	5.8	0.55	9.52	4	4.83333	0	Jo-1	2.25	0.63	28.01	4	1.875	0	Jo-1	1	0	0	LUPUS
2	128	Jo-1	2.91	0.36	12.35	4	2.425	0	Jo-1	0.43	1.02	235.75	4	0.358333	0	Jo-1		0	0	KIKUCHI
2	129	Jo-1	21.34	2.09	9.78	4	17.7833	0	Jo-1	-3.14	0.45	14.18	4	-2.61667	0	Jo-1	1	0	0	LUPUS
2	130	Jo-1	-1.95	0.86	44.11	4	-1.625	0	Jo-1	-5.39	1.26	23.29	4	-4.49167	0	Jo-1	0	0	0	LUPUS
2	131	Jo-1	2.95	0.69	23.53	4	2.45833	0	Jo-1	0.93	0.15	15.79	2	0.775	0	Jo-1	0	0	0	LUPUS
2	132	Jo-1	2.7	0.27	9.84	4	2.25	0	Jo-1	0.94	0.63	66.92	4	0.783333	0	Jo-1		0	0	LUPUS
2	133	Jo-1	6.62	0.81	12.25	4	5.51667	0	Jo-1	3.7	2.28	61.64	4	3.08333	0	Jo-1	4	0	0	LUPUS
2	134	Jo-1	0.94	0.62	65.59	4	0.783333	0	Jo-1	-10.22	1.19	11.62	4	-8.51667	0	Jo-1		0	0	LUPUS
3	1	Jo-1	14.72	0.61	4.17	4	12.2667	0	Jo-1	7.03	0.9	12.76	4	5.85833	0	Jo-1	0	0	0	LUPUS
3	2	Jo-1	13.08	1.16	8.88	3	10.9	0	Jo-1	4.06	0.64	15.82	4	3.38333	0	Jo-1	1	0	0	LUPUS
3	3	Jo-1	7.24	0.78	10.76	4	6.03333	0	Jo-1	2.42	0.35	14.56	4	2.01667	0	Jo-1		0	0	LUPUS
3	4	Jo-1	14.88	1.16	7.8	4	12.4	0	Jo-1	7.09	0.36	5.12	4	5.90833	0	Jo-1	0	0	0	LUPUS
3	5	Jo-1	10.94	0.66	6.08	4	9.11667	0	Jo-1	-1.26	1.5	119.23	4	-1.05	0	Jo-1		0	0	HEALTHY
3	6	Jo-1	8.14	0.63	7.8	4	6.78333	0	Jo-1	5.93	1.4	23.6	4	4.94167	0	Jo-1	132	1	0	BEHCET
3	7	Jo-1	8.66	0.09	1.09	4	7.21667	0	Jo-1	0.95	0.92	96.86	4	0.791667	0	Jo-1	0	0	0	LUPUS
3	8	Jo-1	20.46	1.56	7.61	4	17.05	0	Jo-1	6.62	0.87	13.16	4	5.51667	0	Jo-1	0	0	0	SHARP LUPUS
3	9	Jo-1	21.19	0.44	2.06	4	17.6583	0	Jo-1	12.09	0.61	5.08	4	10.075	0	Jo-1	0	0	0	LUPUS
3	10	Jo-1	10.77	0.49	4.58	4	8.975	0	Jo-1	12.33	0.96	7.78	4	10.275	0	Jo-1				LUPUS PRIMARY CHOLANGIATIS
3	11	Jo-1	27.16	1.4	5.17	3	22.6333	0	Jo-1	21.63	1	4.62	4	18.025	0	Jo-1	0	0	0	LUPUS
3	12	Jo-1	20.05	1.51	7.52	4	16.7083	0	Jo-1	17.48	0.79	4.53	4	14.5667	0	Jo-1		0	0	LUPUS
3	13	Jo-1	26.15	2.01	7.68	4	21.7917	0	Jo-1	26.59	0.7	2.64	4	22.1583	0	Jo-1	2	0	0	LUPUS
3	14	Jo-1	8.42	0.27	3.26	4	7.01667	0	Jo-1	3.69	0.91	24.67	4	3.075	0	Jo-1	0	0	0	LUPUS
3	15	Jo-1	21.41	0.52	2.41	4	17.8417	0	Jo-1	15.45	0.83	5.38	4	12.875	0	Jo-1	0	0	0	LUPUS
3	16	Jo-1	18.39	0.45	2.45	4	15.325	0	Jo-1	6.94	1.57	22.64	4	5.78333	0	Jo-1	1	0	0	LUPUS
3	17	Jo-1	24.06	1.06	4.4	4	20.05	0	Jo-1	9.8	0.88	8.98	4	8.16667	0	Jo-1	1	0	0	LUPUS
3	18	Jo-1	20.44	1.03	5.05	4	17.0333	0	Jo-1	17.45	0.88	5.02	4	14.5417	0	Jo-1	1	0	0	LUPUS
3	19	Jo-1	25.53	1.43	5.59	4	21.275	0	Jo-1	19.01	1.01	5.33	4	15.8417	0	Jo-1	1	0	0	LUPUS
3	20	Jo-1	11.41	0.88	7.74	4	9.50833	0	Jo-1	4.85	0.2	4.11	4	4.04167	0	Jo-1	0	0	0	LUPUS
3	21	Jo-1	7.01	1.42	20.31	4	5.84167	0	Jo-1	3.76	0.66	17.53	4	3.13333	0	Jo-1	0	0	0	CREST
3	22	Jo-1	276.37	50.58	18.3	4	230.308	1	Jo-1	312.74	19.64	6.28	4	260.617	1	Jo-1	172	1	1	MYOSITIS
3	23	Jo-1	6.09	0.82	13.47	4	5.075	0	Jo-1	12.99	1.05	8.1	4	10.825	0	Jo-1	0	0	0	SYSTEMIC SCLEROSIS
3	25	Jo-1	10.01	2.17	21.73	4	8.34167	0	Jo-1	4.32	0.21	4.86	4	3.6	0	Jo-1	0	0	0	LUPUS RAYNAUDS
3	26	Jo-1	12.4	1.17	9.43	4	10.3333	0	Jo-1	5.67	0.32	5.6	4	4.725	0	Jo-1	0	0	0	LUPUS
3	27	Jo-1	14.98	1.06	7.09	4	12.4833	0	Jo-1	4.79	0.3	6.18	4	3.99167	0	Jo-1	2	0	0	LUPUS
3	28	Jo-1	5.28	3.56	67.54	4	4.4	0	Jo-1	0.25	0.38	153.14	4	0.208333	0	Jo-1	0	0	0	CREST
3	29	Jo-1	4.7	0.28	6.02	4	3.91667	0	Jo-1	0.09	0.26	292.08	4	0.075	0	Jo-1	0	0	0	LUPUS
3	30	Jo-1	20	0.68	3.4	4	16.6667	0	Jo-1	20.98	0.55	2.63	4	17.4833	0	Jo-1	0	0	0	SHARP LUPUS
3	31	Jo-1	38.55	3.93	10.2	3	32.125	0	Jo-1	12.97	0.68	5.21	4	10.8083	0	Jo-1	0	0	0	SHARP
3	32	Jo-1	12.52	0.49	3.91	4	10.4333	0	Jo-1	8.25	0.56	6.73	4	6.875	0	Jo-1	0	0	0	CREST
3	33	Jo-1	11.88	0.73	6.15	3	9.9	0	Jo-1	8.08	0.63	7.79	4	6.73333	0	Jo-1	0	0	0	LUPUS

## Sheet: Ku
		WHOLE BLOOD							SERA
SERIES	NUMBER	Probe	Mean GRU	Std Dev	%CV	# of Sensors	UA	pos neg	Probe	Mean GRU	Std Dev	%CV	# of Sensors	UA	pos neg		FIDIS DATA	pos:neg	CONCLUSION	DIAGNOSIS	CONCLUSION	ELISA	pos:neg	FARR	pos/neg	REMARKS
1	1	Ku	21.79	1.27	5.84	4	20.7524	0	Ku	9.95	0.54	5.45	4	9.47619	0	Ku				CUTANEOUS LUPUS
1	2	Ku	14.31	1.63	11.42	4	13.6286	0	Ku	8.9	1.64	18.39	4	8.47619	0	Ku	ND			Idiopathic Raynaud
1	3	Ku	4.29	1.16	27.16	4	4.08571	0	Ku	17.42	0.43	2.47	4	16.5905	0	Ku	ND			Sjogren
1	4	Ku	14.34	0.64	4.44	4	13.6571	0	Ku	12.38	0.53	4.29	4	11.7905	0	Ku	ND			Behçet
1	5	Ku	3.69	0.34	9.13	4	3.51429	0	Ku	9.29	0.33	3.52	4	8.84762	0	Ku				Lyme disease
1	6	Ku	6.29	0.83	13.24	4	5.99048	0	Ku	10.58	0.64	6.08	4	10.0762	0	Ku				APS
1	7	Ku	7	0.68	9.69	4	6.66667	0	Ku	6.02	1.03	17.13	4	5.73333	0	Ku				Sjogren with anti-GW
1	8	Ku	6.49	0.16	2.49	4	6.18095	0	Ku	6.6	0.52	7.81	4	6.28571	0	Ku	ND			Raynauds with anti-PCNA
1	9	Ku	3.53	0.62	17.44	4	3.3619	0	Ku	3.46	1.77	51.18	4	3.29524	0	Ku				Lupus with antinucleosome
1	10	Ku	17.14	2.61	15.25	4	16.3238	0	Ku	8.69	4.43	50.99	4	8.27619	0	Ku				LUPUS WITH NEPHRITIS
1	11	Ku	13.11	1.02	7.81	4	12.4857	0	Ku	9.63	0.46	4.75	4	9.17143	0	Ku				LUPUS + SJOGREN
1	12	Ku	11.05	0.33	3.03	4	10.5238	0	Ku	8.58	1.51	17.6	4	8.17143	0	Ku				CUTANEOUS LUPUS
1	13	Ku	13.98	4.72	33.75	4	13.3143	0	Ku	5.4	0.28	5.21	4	5.14286	0	Ku				LUPUS
1	14	Ku	8.71	0.62	7.1	4	8.29524	0	Ku	7.24	0.37	5.05	4	6.89524	0	Ku				thyroiditis
1	15	Ku	6.18	0.44	7.09	4	5.88571	0	Ku	15.32	1.07	6.99	4	14.5905	0	Ku				APS
1	16	Ku	4.84	0.62	12.74	4	4.60952	0	Ku	16.74	0.94	5.63	4	15.9429	0	Ku				NO DISEASE
1	17	Ku	6.64	0.62	9.34	4	6.32381	0	Ku	10.07	0.3	2.96	4	9.59048	0	Ku				STROKE
1	18	Ku	6.37	0.35	5.56	4	6.06667	0	Ku	15.78	1.74	11.04	4	15.0286	0	Ku				LUPUS APS
1	19	Ku	11.59	0.84	7.27	4	11.0381	0	Ku	14.88	2.51	16.89	4	14.1714	0	Ku				LUPUS
1	20	Ku	8	0.77	9.64	4	7.61905	0	Ku	11.36	0.76	6.65	4	10.819	0	Ku				RA
1	21	Ku	8.7	1.07	12.35	4	8.28571	0	Ku	10.78	1.09	10.07	4	10.2667	0	Ku				Knee arthritis
1	22	Ku	18.7	0.86	4.62	4	17.8095	0	Ku	22.81	0.94	4.1	4	21.7238	0	Ku				SJOGREN
1	23	Ku	41.7	2.6	6.23	4	39.7143	0	Ku	41.01	2.83	6.89	4	39.0571	0	Ku				LUPUS
1	24	Ku	23.57	2.88	12.21	4	22.4476	0	Ku	22.81	0.94	4.1	4	21.7238	0	Ku				SJOGREN
1	25	Ku	20.49	1.24	6.04	2	19.5143	0	Ku	3.79	0.78	20.45	4	3.60952	0	Ku				LUPUS
1	26	Ku	18.25	0.59	3.25	4	17.381	0	Ku	12.59	2.93	23.27	4	11.9905	0	Ku				LUPUS
1	27	Ku	16.1	0.85	5.29	4	15.3333	0	Ku	7.4	0.68	9.22	4	7.04762	0	Ku				ARTHRITIS
1	28	Ku	16.52	0.54	3.24	4	15.7333	0	Ku	8.62	0.42	4.93	3	8.20952	0	Ku				LUPUS
1	29	Ku	16.2	0.99	6.09	4	15.4286	0	Ku	8.51	0.68	7.95	4	8.10476	0	Ku				LUPUS
1	30	Ku	15.99	0.26	1.64	4	15.2286	0	Ku	8.55	0.59	6.94	4	8.14286	0	Ku				SJOGREN
1	31	Ku	20.26	0.84	4.14	4	19.2952	0	Ku	4.5	1.53	34.09	4	4.28571	0	Ku				LUPUS
1	32	Ku	12.66	0.48	3.75	4	12.0571	0	Ku	10.08	1.56	15.5	3	9.6	0	Ku				LUPUS
1	33	Ku	13.88	1.09	7.85	4	13.219	0	Ku	8.58	0.91	10.64	2	8.17143	0	Ku				SJOGREN
1	35	Ku	22	0.62	2.83	4	20.9524	0	Ku	30.64	4.1	13.38	4	29.181	0	Ku				EPILEPSY
1	36	Ku	12.59	0.82	6.52	4	11.9905	0	Ku	18.29	0.93	5.08	4	17.419	0	Ku				LUPUS
1	37	Ku	12.9	0.2	1.53	4	12.2857	0	Ku	13.73	0.54	3.93	4	13.0762	0	Ku				THROMBOCYTOPENIA
1	38	Ku	11.14	0.35	3.18	4	10.6095	0	Ku	13.14	0.6	4.6	4	12.5143	0	Ku				ARTHRITIS
1	39	Ku	7.32	1.85	25.28	4	6.97143	0	Ku	8.82	1.23	13.96	4	8.4	0	Ku				LUPUS
1	40	Ku	5.77	1.08	18.65	4	5.49524	0	Ku	13.59	0.41	2.98	4	12.9429	0	Ku				DIZZINESSMUSCULAR WEAKNESS
1	41	Ku	6.86	0.32	4.63	4	6.53333	0	Ku	10.23	0.71	6.92	3	9.74286	0	Ku				LUPUS
1	42	Ku	18.1	1.05	5.8	4	17.2381	0	Ku	18.78	1.14	6.05	3	17.8857	0	Ku				LUPUS
1	43	Ku	11.81	1.76	14.92	4	11.2476	0	Ku	6.39	0.44	6.96	4	6.08571	0	Ku				APS
1	44	Ku	13.53	0.63	4.63	4	12.8857	0	Ku	15.59	0.47	3.01	4	14.8476	0	Ku				LUPUS
1	45	Ku	4.18	0.63	15.16	4	3.98095	0	Ku	11.69	1.14	9.74	4	11.1333	0	Ku				LUPUS
1	46	Ku	16.45	0.94	5.69	4	15.6667	0	Ku	24.18	2.14	8.87	3	23.0286	0	Ku				Pericarditis
1	47	Ku	23.62	2.56	10.82	4	22.4952	0	Ku	13.35	0.53	3.95	4	12.7143	0	Ku				APS
1	48	Ku	18.39	1.41	7.68	4	17.5143	0	Ku	19.33	3.21	16.63	4	18.4095	0	Ku				LUPUS
1	49	Ku	16.96	1.02	6.03	4	16.1524	0	Ku	17.85	0.25	1.41	4	17	0	Ku				LUPUS
1	50	Ku	17.61	0.56	3.19	4	16.7714	0	Ku	7.02	0.6	8.53	4	6.68571	0	Ku				LUPUS
1	51	Ku	14.2	0.45	3.17	4	13.5238	0	Ku	9.21	0.53	5.79	4	8.77143	0	Ku				MUSCLE PAIN
1	52	Ku	17.78	1.07	5.99	4	16.9333	0	Ku	13.52	1.13	8.38	4	12.8762	0	Ku				SJOGREN
1	53	Ku	16.9	0.67	3.94	4	16.0952	0	Ku	9.28	0.49	5.33	4	8.8381	0	Ku				GUILLAIN BARRE
1	54	Ku	14.16	0.42	2.97	4	13.4857	0	Ku	3.12	0.34	11.02	4	2.97143	0	Ku				MEDULLOBLASTOMA
1	55	Ku	13.43	0.55	4.1	4	12.7905	0	Ku	6.39	1.05	16.43	4	6.08571	0	Ku				thyroiditis
1	56	Ku	15.5	0.52	3.33	4	14.7619	0	Ku	7.69	0.31	4.07	4	7.32381	0	Ku				LUPUS
1	57	Ku	14.75	0.96	6.5	4	14.0476	0	Ku	7.73	1.08	14	4	7.3619	0	Ku				LUPUS
1	58	Ku	10.63	0.63	5.91	4	10.1238	0	Ku	4.35	0.15	3.47	4	4.14286	0	Ku				FATIGUE
1	59	Ku	20.44	1.87	9.14	4	19.4667	0	Ku	50.34	1.32	2.61	4	47.9429	1	Ku	ND			LUPUS
1	60	Ku	35.22	2.83	8.02	4	33.5429	0	Ku	34.29	0.95	2.78	4	32.6571	0	Ku				LUPUS
1	61	Ku	11.39	0.67	5.9	4	10.8476	0	Ku	11.15	0.66	5.89	3	10.619	0	Ku				LUPUS
1	62	Ku	8.65	0.53	6.1	4	8.2381	0	Ku	25.67	0.44	1.72	4	24.4476	0	Ku				LUPUS
1	63	Ku	10.91	0.22	1.98	4	10.3905	0	Ku	25.67	0.44	1.72	4	24.4476	0	Ku				LUPUS
1	64	Ku	12.53	0.58	4.62	4	11.9333	0	Ku	23.13	0.75	3.26	4	22.0286	0	Ku				LUPUS
1	65	Ku	20.11	4.8	23.85	4	19.1524	0	Ku	25.18	3.15	12.5	4	23.981	0	Ku				LUPUS
1	66	Ku	10.94	2.25	20.59	4	10.419	0	Ku	18.66	2.58	13.84	4	17.7714	0	Ku				PRIMARY APS
1	67	Ku	10.33	0.45	4.4	4	9.8381	0	Ku	11.79	1.09	9.27	4	11.2286	0	Ku	NEG			SYSTEMIC SCLERODERMA (PMSCL +)
1	68	Ku	8.95	0.99	11.09	4	8.52381	0	Ku	12.96	0.72	5.59	4	12.3429	0	Ku				LUPUS
1	69	Ku	9.26	0.07	0.72	4	8.81905	0	Ku	11.36	0.29	2.53	4	10.819	0	Ku				RA
1	70	Ku	8.39	0.54	6.48	4	7.99048	0	Ku	8.61	0.19	2.16	4	8.2	0	Ku				NOI DISEASE
2	1	Ku	12.76	0.55	4.32	4	12.1524	0	Ku	7.54	0.87	11.53	4	7.18095	0	Ku				LUPUS
2	2	Ku	10.37	0.47	4.56	4	9.87619	0	Ku	5.53	0.43	7.7	4	5.26667	0	Ku				LUPUS
2	3	Ku	7.53	0.63	8.33	4	7.17143	0	Ku	4.37	1.06	24.33	4	4.1619	0	Ku				SJOGREN
2	4	Ku	4.34	0.16	3.78	4	4.13333	0	Ku	0.07	1.49	2277.31	4	0.0666667	0	Ku				LUPUS
2	5	Ku	8.23	2.09	25.4	4	7.8381	0	Ku	0.82	1.29	156.94	4	0.780952	0	Ku				LUPUS
2	6	Ku	4.34	0.22	5.04	4	4.13333	0	Ku	-4.46	1.49	33.3	4	-4.24762	0	Ku				SJOGREN
2	7	Ku	5.33	0.76	14.19	4	5.07619	0	Ku	-3.42	3.33	97.53	4	-3.25714	0	Ku				LUPUS + RA
2	8	Ku	2.87	0.53	18.47	4	2.73333	0	Ku	-3.26	1.54	47.21	4	-3.10476	0	Ku				LUPUS
2	9	Ku	6.5	0.92	14.2	4	6.19048	0	Ku	-0.16	0.59	379.09	4	-0.152381	0	Ku				LUPUS
2	10	Ku	4.67	0.42	9.07	4	4.44762	0	Ku	-0.35	0.49	141.02	4	-0.333333	0	Ku				LUPUS
2	11	Ku	4.19	0.12	2.96	4	3.99048	0	Ku	-1.01	2.72	269.31	4	-0.961905	0	Ku				LUPUS
2	12	Ku	7.21	0.9	12.45	4	6.86667	0	Ku	3.35	1.67	49.86	4	3.19048	0	Ku				LUPUS
2	13	Ku	6.56	0.52	7.92	4	6.24762	0	Ku	-1.57	0.91	58.14	4	-1.49524	0	Ku				LUPUS
2	14	Ku	7.75	0.22	2.89	4	7.38095	0	Ku	-2.07	0.68	32.79	4	-1.97143	0	Ku				SJOGREN
2	15	Ku	103.15	2.9	2.81	4	98.2381	1	Ku	98.04	7.8	7.95	4	93.3714	1	Ku			1	LUPUS						KU DOT POS
2	16	Ku	5.25	0.59	11.18	4	5	0	Ku	-2.85	1.21	42.46	4	-2.71429	0	Ku				SJOGREN
2	17	Ku	5.7	0.58	10.14	4	5.42857	0	Ku	-2.33	1.39	59.76	4	-2.21905	0	Ku				LUPUS
2	18	Ku	5.99	0.42	7.09	4	5.70476	0	Ku	-0.78	0.9	115.03	4	-0.742857	0	Ku				LUPUS
2	19	Ku	2.41	0.55	22.99	4	2.29524	0	Ku	-4.4	1.87	42.55	4	-4.19048	0	Ku				LUPUS
2	20	Ku	12.55	0.9	7.19	4	11.9524	0	Ku	8.87	1.56	17.55	4	8.44762	0	Ku				LUPUS
2	21	Ku	14.09	1.64	11.65	4	13.419	0	Ku	10.42	0.51	4.85	4	9.92381	0	Ku				LUPUS
2	22	Ku	10.97	0.27	2.43	4	10.4476	0	Ku	1.84	0.55	29.88	3	1.75238	0	Ku				RAYNAUDS
2	23	Ku	10.18	0.59	5.75	4	9.69524	0	Ku	0.18	1.8	981.46	4	0.171429	0	Ku				RAYNAUDS
2	24	Ku	14.7	0.74	5	4	14	0	Ku	6.04	0.86	14.33	4	5.75238	0	Ku				FATIGUE MUSCLE PAIN
2	25	Ku	11.61	0.63	5.39	4	11.0571	0	Ku	4	1.92	48.02	4	3.80952	0	Ku				LUPUS
2	26	Ku	7.26	0.47	6.42	4	6.91429	0	Ku	3.29	1.09	33.27	4	3.13333	0	Ku				LUPUS
2	27	Ku	7.49	1.61	21.48	4	7.13333	0	Ku	0.53	0.84	157.52	4	0.504762	0	Ku				GIANT CELL ARTERITIS
2	28	Ku	9.02	0.86	9.53	4	8.59048	0	Ku	4.67	1.5	32.15	4	4.44762	0	Ku				LUPUS
2	29	Ku	12.76	2.1	16.46	4	12.1524	0	Ku	5.38	1.4	26.06	4	5.12381	0	Ku				LUPUS
2	30	Ku	6.45	1.42	22.07	4	6.14286	0	Ku	5.64	1.05	18.66	4	5.37143	0	Ku				LUPUS
2	31	Ku	1.04	0.97	93.24	4	0.990476	0	Ku	4.34	0.39	9.07	4	4.13333	0	Ku				HASHIMOTO
2	32	Ku	3.36	0.6	17.82	4	3.2	0	Ku	4.23	1.22	28.74	4	4.02857	0	Ku				LUPUS
2	33	Ku	5.33	0.64	12.02	4	5.07619	0	Ku	-3.01	0.85	28.33	4	-2.86667	0	Ku				FATIGUE MUSCLE PAIN
2	34	Ku	5.07	0.92	18.06	4	4.82857	0	Ku	-2.54	1.15	45.39	4	-2.41905	0	Ku				LUPUS
2	35	Ku	5.93	0.75	12.67	4	5.64762	0	Ku	-1.53	0.66	43.25	4	-1.45714	0	Ku				LUPUS
2	36	Ku	8.33	0.97	11.64	4	7.93333	0	Ku	4.17	0.46	11.12	4	3.97143	0	Ku				LUPUS
2	37BIS	Ku	0.99	0.58	58.86	4	0.942857	0	Ku	3.79	1.17	30.82	4	3.60952	0	Ku				LUPUS
2	38	Ku	1.97	0.68	34.54	4	1.87619	0	Ku	1.43	0.67	47.27	4	1.3619	0	Ku				LUPUS
2	39	Ku	11.56	1.54	13.31	4	11.0095	0	Ku	-2.91	0.48	16.34	4	-2.77143	0	Ku				LUPUS
2	40	Ku	9.91	1.08	10.94	4	9.4381	0	Ku	1.5	0.84	55.92	4	1.42857	0	Ku				LUPUS
2	41	Ku	18.75	2.76	14.72	4	17.8571	0	Ku	18.55	2.41	13	4	17.6667	0	Ku				LUPUS
2	42	Ku	2.65	0.43	16.23	4	2.52381	0	Ku	2.55	0.85	33.36	4	2.42857	0	Ku				SHARP
2	43	Ku	4.13	1.17	28.42	4	3.93333	0	Ku	-0.06	0.5	771.6	4	-0.0571429	0	Ku				LUPUS
2	44	Ku	3.19	0.59	18.59	4	3.0381	0	Ku	-1.03	2.52	245.25	4	-0.980952	0	Ku				LUPUS
2	45	Ku	31.03	2.08	6.7	4	29.5524	0	Ku	19.59	2.22	11.33	4	18.6571	0	Ku				LUPUS
2	46	Ku	3.38	0.72	21.25	4	3.21905	0	Ku	2.11	0.82	39.07	4	2.00952	0	Ku				LUPUS
2	47	Ku	1.24	0.64	51.58	4	1.18095	0	Ku	2.98	1.32	44.14	4	2.8381	0	Ku				LUPUS
2	48	Ku	1.33	1.59	120.14	4	1.26667	0	Ku	1.84	3.16	171.46	4	1.75238	0	Ku				LUPUS
2	49	Ku	2.35	0.49	20.66	4	2.2381	0	Ku	-4.05	1.44	35.62	4	-3.85714	0	Ku				LUPUS
2	50	Ku	4.97	0.39	7.78	4	4.73333	0	Ku	0.92	1.03	111.67	4	0.87619	0	Ku				LUPUS
2	51	Ku	6.94	0.11	1.55	4	6.60952	0	Ku	2.6	1.57	60.36	4	2.47619	0	Ku				APS
2	52	Ku	5.88	0.28	4.85	4	5.6	0	Ku	0.8	0.51	63.65	4	0.761905	0	Ku				NO DISEASE
2	53	Ku	5.08	0.71	13.91	4	4.8381	0	Ku	-0.16	1.71	1098.94	4	-0.152381	0	Ku				LUPUS
2	54	Ku	3.54	0.19	5.36	4	3.37143	0	Ku	-5.14	0.32	6.25	4	-4.89524	0	Ku				THROMBOSIS
2	55	Ku	1.75	0.28	16.21	4	1.66667	0	Ku	0.75	1.11	148.78	4	0.714286	0	Ku				LUPUS
2	56	Ku	2.32	0.62	26.71	4	2.20952	0	Ku	-1.34	0.67	50.29	4	-1.27619	0	Ku				LUPUS
2	57	Ku	0.85	0.17	19.89	4	0.809524	0	Ku	0.07	0.88	1254.93	4	0.0666667	0	Ku				LUPUS
2	58	Ku	-2.05	0.59	28.8	4	-1.95238	0	Ku	-2.3	0.97	42.11	4	-2.19048	0	Ku				LUPUS
2	59	Ku	1.27	0.61	47.95	4	1.20952	0	Ku	-3.36	1.47	43.84	4	-3.2	0	Ku				CRYOGLOBULINAEMIA
2	60	Ku	1.82	0.62	34.01	4	1.73333	0	Ku	-4.06	0.72	17.79	2	-3.86667	0	Ku				TYPE I DIABETES
2	61	Ku	-2.29	0.91	39.96	4	-2.18095	0	Ku	-4.42	0	0	1	-4.20952	0	Ku				LUPUS APS
2	62	Ku	-0.73	0.78	106.6	4	-0.695238	0	Ku	-2.07	0.57	27.66	3	-1.97143	0	Ku				SJOGREN
2	63	Ku	0.25	0.47	188.37	4	0.238095	0	Ku	-2.79	1	35.96	4	-2.65714	0	Ku				LUPUS
2	64	Ku	2.15	0.54	24.85	4	2.04762	0	Ku	2.25	0.07	3.22	2	2.14286	0	Ku				HYPERACOUSIA
2	65	Ku	5.02	3.17	63.27	4	4.78095	0	Ku	7.1	1.77	24.88	3	6.7619	0	Ku				RA
2	66	Ku	0.08	2.28	2850.47	4	0.0761905	0	Ku	0.28	0.31	111.81	2	0.266667	0	Ku				LUPUS
2	67	Ku	1.54	0.33	21.47	4	1.46667	0	Ku	-3.04	0.57	18.69	4	-2.89524	0	Ku				LUPUS
2	68	Ku	2.16	0.33	15.46	4	2.05714	0	Ku	-1.77	4.13	234.05	4	-1.68571	0	Ku				LUPUS
2	69	Ku	-3.35	0.71	21.24	4	-3.19048	0	Ku	-7.97	0.89	11.12	4	-7.59048	0	Ku				HYPERTENSION
2	70	Ku	1.79	0.69	38.52	4	1.70476	0	Ku	-0.58	1.12	193.89	4	-0.552381	0	Ku				LUPUS
2	71	Ku	8.09	1.75	21.6	4	7.70476	0	Ku	10.19	3.53	34.65	4	9.70476	0	Ku				LUPUS
2	72	Ku	8.24	0.5	6.04	4	7.84762	0	Ku	2.49	1.2	48.29	4	2.37143	0	Ku				LUPUS
2	73	Ku	10.5	0.22	2.1	4	10	0	Ku	3.26	1.24	37.92	4	3.10476	0	Ku				LUPUS
2	74	Ku	3.27	0.74	22.58	4	3.11429	0	Ku	4.06	0.97	23.93	4	3.86667	0	Ku				APS
2	75	Ku	10.6	2.72	25.63	4	10.0952	0	Ku	10.65	1.83	17.21	4	10.1429	0	Ku				LUPUS
2	76	Ku	4.13	0.34	8.22	4	3.93333	0	Ku	13.63	1.25	9.14	4	12.981	0	Ku				LUPUS
2	77	Ku	1.51	1.02	67.07	3	1.4381	0	Ku	2.81	1.05	37.34	4	2.67619	0	Ku				ANCA VASCULITIS
2	78	Ku	2.96	0.62	20.89	4	2.81905	0	Ku	1.4	0.71	50.74	4	1.33333	0	Ku				RA
2	79	Ku	4.04	0.29	7.06	4	3.84762	0	Ku	1.11	1.03	93.4	4	1.05714	0	Ku				ANCA VASCULITIS
2	80	Ku	5.93	0.47	7.94	4	5.64762	0	Ku	4.26	0.82	19.24	4	4.05714	0	Ku				FACIAL PAIN
2	81	Ku	6.81	0.77	11.32	4	6.48571	0	Ku	4.35	0.99	22.74	4	4.14286	0	Ku				LUPUS
2	82	Ku	8.53	0.66	7.76	4	8.12381	0	Ku	2.87	1.08	37.68	4	2.73333	0	Ku				THROMBOSIS
2	83	Ku	6.15	0.31	5.04	4	5.85714	0	Ku	1.96	0.99	50.32	4	1.86667	0	Ku				PERICARDITIS
2	84	Ku	4.79	0.58	12.19	4	4.5619	0	Ku	2.9	0.36	12.58	4	2.7619	0	Ku				NO DISEASE
2	85	Ku	5.17	0.34	6.54	4	4.92381	0	Ku	5.26	1	18.95	4	5.00952	0	Ku				NO DISEASE
2	86	Ku	11.15	0.84	7.52	4	10.619	0	Ku	-0.78	1.29	165.19	4	-0.742857	0	Ku				ANCA VASCULITIS
2	87	Ku	9.41	0.47	5.05	4	8.9619	0	Ku	-2	1.41	70.58	4	-1.90476	0	Ku				ANCA VASCULITIS
2	88	Ku	7.96	0.29	3.6	4	7.58095	0	Ku	0.32	1.36	419.62	4	0.304762	0	Ku				RAYNAUD's
2	89	Ku	7.7	0.35	4.59	4	7.33333	0	Ku	-4.14	0.71	17.11	4	-3.94286	0	Ku				LUPUS
2	90	Ku	7.54	1.51	20.08	4	7.18095	0	Ku	-2.01	0.77	38.28	4	-1.91429	0	Ku				SHARP
2	91	Ku	5.49	0.24	4.29	4	5.22857	0	Ku	-0.36	0.56	157.11	4	-0.342857	0	Ku				LUPUS
2	92	Ku	3.49	0.39	11.17	4	3.32381	0	Ku	-2.24	1.53	68.34	4	-2.13333	0	Ku				DERMATOMYOSITIS
2	93	Ku	3.8	0.48	12.63	4	3.61905	0	Ku	-0.7	1.09	154.98	4	-0.666667	0	Ku				LUPUS
2	94	Ku	2.1	0.54	25.88	4	2	0	Ku	-2.33	1.77	76.12	4	-2.21905	0	Ku				ANCA VASCULITIS
2	95	Ku	2.6	0.66	25.41	4	2.47619	0	Ku	-1.09	0.95	86.6	4	-1.0381	0	Ku				LUPUS
2	96	Ku	0.97	0.62	64.04	4	0.92381	0	Ku	-4.08	0.88	21.59	4	-3.88571	0	Ku				LUPUS
2	97	Ku	11.66	1.13	9.72	4	11.1048	0	Ku	0.27	0.28	103.07	4	0.257143	0	Ku				APS
2	98	Ku	35.04	0.46	1.3	4	33.3714	0	Ku	24.21	0.6	2.47	4	23.0571	0	Ku				APS
2	99	Ku	6.7	0.2	2.91	4	6.38095	0	Ku	-0.02	2.16	11429.9	4	-0.0190476	0	Ku				LUPUS
2	100	Ku	6.33	0.77	12.25	4	6.02857	0	Ku	9.19	1.71	18.58	4	8.75238	0	Ku				LUPUS
2	101	Ku	3.37	0.51	15.16	4	3.20952	0	Ku	10.85	1.35	12.46	4	10.3333	0	Ku				LUPUS
2	102	Ku	5.75	0.43	7.56	4	5.47619	0	Ku	7.86	0.56	7.13	4	7.48571	0	Ku				LUPUS
2	103	Ku	7.75	1.24	15.94	4	7.38095	0	Ku	10.99	0.87	7.91	4	10.4667	0	Ku				LUPUS
2	104	Ku	2.86	0.66	23.01	4	2.72381	0	Ku	3.48	0.83	23.86	4	3.31429	0	Ku				ANCA VASCULITIS
2	105	Ku	1.12	0.92	82.13	4	1.06667	0	Ku	4.84	1.15	23.83	4	4.60952	0	Ku				DRY MOUTH
2	106	Ku	0.1	0.97	963.36	4	0.0952381	0	Ku	2.02	1.3	64.2	4	1.92381	0	Ku				SJOGREN
2	107	Ku	2.24	0.45	19.9	4	2.13333	0	Ku	2.73	0.6	21.98	4	2.6	0	Ku				LUPUS
2	108	Ku	1.02	1.04	101.83	4	0.971429	0	Ku	1.14	0.68	59.47	4	1.08571	0	Ku				THROMBOSIS
2	109	Ku	3	0.93	30.91	4	2.85714	0	Ku	2	1.07	53.49	4	1.90476	0	Ku				LUPUS
2	110	Ku	-0.71	0.61	86.67	4	-0.67619	0	Ku	1.09	0.56	51.59	4	1.0381	0	Ku				LUPUS
2	111	Ku	1.99	0.77	38.49	4	1.89524	0	Ku	0.03	0.79	2387.89	4	0.0285714	0	Ku				LUPUS
2	112	Ku	1.85	0.64	34.86	4	1.7619	0	Ku	1.85	0.67	36.3	4	1.7619	0	Ku				LUPUS
2	113	Ku	-1.73	0.95	54.75	4	-1.64762	0	Ku	-0.72	0.21	29.8	4	-0.685714	0	Ku				CHRONIC UVEITIS
2	114	Ku	-1.58	0.85	53.53	4	-1.50476	0	Ku	-1.15	0.95	82.49	4	-1.09524	0	Ku				LUPUS
2	115	Ku	1.57	0.26	16.45	4	1.49524	0	Ku	1.83	0.82	44.83	4	1.74286	0	Ku				JOINT PAIN
2	116	Ku	2.15	0.67	31.16	4	2.04762	0	Ku	0.03	0.83	3259.94	4	0.0285714	0	Ku				LUPUS
2	117	Ku	-0.34	0.34	100.83	4	-0.32381	0	Ku	-0.74	0.95	128.31	4	-0.704762	0	Ku				LUPUS
2	118	Ku	29.46	1.67	5.66	4	28.0571	0	Ku	-0.18	0.7	398.32	4	-0.171429	0	Ku				LUPUS
2	119	Ku	29.95	0.69	2.3	4	28.5238	0	Ku	0.75	0.9	120.33	4	0.714286	0	Ku				APS
2	120	Ku	24.24	1.63	6.74	4	23.0857	0	Ku	0.04	0.48	1068.18	4	0.0380952	0	Ku				LUPUS
2	121	Ku	48.73	0.25	0.51	2	46.4095	1	Ku	27.29	2.32	8.51	4	25.9905	0	Ku				LUPUS
2	122	Ku	23.36	0.73	3.11	4	22.2476	0	Ku	-0.34	0.81	240.45	4	-0.32381	0	Ku				MYOSITIS
2	123	Ku	21.69	2.13	9.81	4	20.6571	0	Ku	-1.55	1.07	68.93	4	-1.47619	0	Ku				LUPUS
2	124	Ku	4.94	0.49	9.83	3	4.70476	0	Ku	0.61	1.19	196.45	4	0.580952	0	Ku				FEVER
2	125	Ku	5.7	0.17	2.92	4	5.42857	0	Ku	-2.7	0.15	5.44	4	-2.57143	0	Ku				SHARP
2	126	Ku	10.09	0.99	9.82	4	9.60952	0	Ku	5.14	0.62	12.14	4	4.89524	0	Ku				LUPUS
2	127	Ku	5.72	0.21	3.62	4	5.44762	0	Ku	3.95	1.03	26.12	4	3.7619	0	Ku				LUPUS
2	128	Ku	6.54	0.55	8.38	4	6.22857	0	Ku	3.51	0.97	27.57	4	3.34286	0	Ku				KIKUCHI
2	129	Ku	58.17	2.02	3.48	4	55.4	1	Ku	16.47	1.03	6.26	4	15.6857	0	Ku				LUPUS
2	130	Ku	8.01	0.61	7.65	4	7.62857	0	Ku	4.75	0.74	15.6	4	4.52381	0	Ku				LUPUS
2	131	Ku	4.15	0.08	1.94	4	3.95238	0	Ku	1.91	0.57	29.79	4	1.81905	0	Ku				LUPUS
2	132	Ku	2.64	0.41	15.59	4	2.51429	0	Ku	1.82	1.25	68.65	3	1.73333	0	Ku				LUPUS
2	133	Ku	6.77	1.42	20.96	4	6.44762	0	Ku	4.73	1.18	24.9	4	4.50476	0	Ku				LUPUS
2	134	Ku	2.04	0.53	26.14	4	1.94286	0	Ku	-7.51	1.08	14.41	4	-7.15238	0	Ku				LUPUS
3	1	Ku	14.69	0.67	4.53	4	13.9905	0	Ku	7.55	1.34	17.72	4	7.19048	0	Ku				LUPUS
3	2	Ku	17.01	1.06	6.25	4	16.2	0	Ku	4.62	0.52	11.25	4	4.4	0	Ku				LUPUS
3	3	Ku	6.7	0.73	10.91	4	6.38095	0	Ku	3.1	1.07	34.62	4	2.95238	0	Ku				LUPUS
3	4	Ku	21.09	5.53	26.23	4	20.0857	0	Ku	5.51	1.74	31.62	4	5.24762	0	Ku				LUPUS
3	5	Ku	13.62	1.09	8	4	12.9714	0	Ku	4.85	0.41	8.47	4	4.61905	0	Ku				HEALTHY
3	6	Ku	6.01	1.71	28.55	4	5.72381	0	Ku	6.83	0.26	3.84	4	6.50476	0	Ku				BEHCET
3	7	Ku	7.57	0.77	10.21	4	7.20952	0	Ku	2.43	1.61	66.22	4	2.31429	0	Ku				LUPUS
3	8	Ku	17.24	0.64	3.71	4	16.419	0	Ku	8.15	1.31	16.12	4	7.7619	0	Ku	0	0	0	SHARP LUPUS	Immunoblotting NEG
3	9	Ku	16.13	0.99	6.12	4	15.3619	0	Ku	10.44	0.71	6.78	4	9.94286	0	Ku				LUPUS
3	10	Ku	10.93	0.97	8.86	4	10.4095	0	Ku	22.05	2.24	10.17	4	21	0	Ku				LUPUS PRIMARY CHOLANGIATIS
3	11	Ku	23.01	0.86	3.74	4	21.9143	0	Ku	22.83	0.86	3.78	4	21.7429	0	Ku				LUPUS
3	12	Ku	172.81	1.73	1	4	164.581	1	Ku	157.35	2	1.27	4	149.857	1	Ku	1	0	1	LUPUS	immunoblotting
3	13	Ku	22.71	0.77	3.37	4	21.6286	0	Ku	18.78	0.96	5.09	4	17.8857	0	Ku				LUPUS
3	14	Ku	5.03	0.36	7.16	4	4.79048	0	Ku	3.63	0.92	25.44	4	3.45714	0	Ku
3	15	Ku	26.21	1.12	4.26	4	24.9619	0	Ku	21.31	0.39	1.83	4	20.2952	0	Ku				LUPUS
3	16	Ku	22.94	0.59	2.59	4	21.8476	0	Ku	9.82	0.92	9.4	4	9.35238	0	Ku				LUPUS
3	17	Ku	19.21	0.32	1.68	4	18.2952	0	Ku	7.7	0.68	8.83	4	7.33333	0	Ku				LUPUS
3	18	Ku	24.11	2.51	10.42	4	22.9619	0	Ku	20.61	0.74	3.58	2	19.6286	0	Ku				LUPUS
3	19	Ku	21.54	1.42	6.59	4	20.5143	0	Ku	15.5	0.82	5.29	4	14.7619	0	Ku				LUPUS
3	20	Ku	10.99	1.17	10.68	2	10.4667	0	Ku	9.06	1.69	18.7	4	8.62857	0	Ku				LUPUS
3	21	Ku	17	1.91	11.26	3	16.1905	0	Ku	12.68	0	0	1	12.0762	0	Ku				CREST
3	22	Ku	10.92	2.19	20.05	4	10.4	0	Ku	17.29	0.32	1.86	4	16.4667	0	Ku				MYOSITIS
3	23	Ku	12.72	0.53	4.13	3	12.1143	0	Ku	19.14	1.69	8.83	4	18.2286	0	Ku				SYSTEMIC SCLEROSIS
3	25	Ku	34.76	2.38	6.84	3	33.1048	0	Ku	4.91	0.42	8.63	4	4.67619	0	Ku				LUPUS RAYNAUDS
3	26	Ku	15.52	0.74	4.79	4	14.781	0	Ku	6.15	0.6	9.72	4	5.85714	0	Ku				LUPUS
3	27	Ku	12.94	0.69	5.35	4	12.3238	0	Ku	4.65	0.54	11.54	4	4.42857	0	Ku				LUPUS
3	28	Ku	9.46	0.48	5.07	4	9.00952	0	Ku	-0.51	1.76	345.62	4	-0.485714	0	Ku				CREST
3	29	Ku	6.76	0.36	5.36	4	6.4381	0	Ku	1.91	0.93	48.76	4	1.81905	0	Ku				LUPUS
3	30	Ku	19.94	0.22	1.12	4	18.9905	0	Ku	18.25	0.31	1.72	4	17.381	0	Ku				SHARP LUPUS
3	31	Ku	15.7	0.41	2.58	4	14.9524	0	Ku	10.17	0.65	6.39	4	9.68571	0	Ku				SHARP
3	32	Ku	11.68	0.58	4.93	4	11.1238	0	Ku	8.92	0.4	4.44	4	8.49524	0	Ku				CREST
3	33	Ku	59.37	2.81	4.73	4	56.5429	1	Ku	45.54	1.97	4.32	4	43.3714	1	Ku		1	1	LUPUS	IMMUNOBLOTTING POS

## Sheet: nucelosome
		WHOLE BLOOD							SERA
SERIES	NUMBER	Probe	Mean GRU	Std Dev	%CV	# of Sensors	UA	pos neg	Probe	Mean GRU	Std Dev	%CV	# of Sensors	UA	pos neg		FIDIS DATA	pos:neg	CONCLUSION	DIAGNOSIS	CONCLUSION	ELISA	pos:neg	FARR	pos/neg	REMARKS
1	1	Nucleosome	23.19	0.68	2.92	4	25.7667	0	Nucleosome	1.75	2.7	154.38	4	1.94444	0	Nucleosome				CUTANEOUS LUPUS
1	2	Nucleosome	71.11	10.48	14.74	3	79.0111	1	Nucleosome	38.15	4.83	12.65	4	42.3889	1	Nucleosome	ND			Idiopathic Raynaud
1	3	Nucleosome	-8.16	1.1	13.5	4	-9.06667	0	Nucleosome	24.66	3.01	12.19	4	27.4	0	Nucleosome	ND			Sjogren
1	4	Nucleosome	-10.66	0.82	7.69	4	-11.8444	0	Nucleosome	0.01	1.02	7801.99	4	0.0111111	0	Nucleosome	ND			Behçet
1	5	Nucleosome	-22.99	1.84	7.98	4	-25.5444	0	Nucleosome	-0.84	1.49	177.57	2	-0.933333	0	Nucleosome				Lyme disease
1	6	Nucleosome	-17.8	0.83	4.67	4	-19.7778	0	Nucleosome	1.95	3.48	178.27	4	2.16667	0	Nucleosome				APS
1	7	Nucleosome	-9.86	0.79	8.01	4	-10.9556	0	Nucleosome	-3.31	0.28	8.49	2	-3.67778	0	Nucleosome				Sjogren with anti-GW
1	8	Nucleosome	-6.34	1.82	28.75	4	-7.04444	0	Nucleosome	-0.65	0.84	128.82	4	-0.722222	0	Nucleosome	ND			Raynauds with anti-PCNA
1	9	Nucleosome	219.17	13.92	6.35	3	243.522	1	Nucleosome	37.96	6.74	17.74	4	42.1778	1	Nucleosome	247.2	1	1	Lupus with antinucleosome
1	10	Nucleosome	243.41	23.63	9.71	3	270.456	1	Nucleosome	80.25	8.87	11.05	3	89.1667	1	Nucleosome				LUPUS WITH NEPHRITIS
1	11	Nucleosome	99.81	13.56	13.58	3	110.9	1	Nucleosome	91.59	5.95	6.49	4	101.767	1	Nucleosome	ND			LUPUS + SJOGREN
1	12	Nucleosome	21.22	2.33	10.98	3	23.5778	0	Nucleosome	43.29	11.83	27.32	4	48.1	1	Nucleosome	1	0	0	CUTANEOUS LUPUS
1	13	Nucleosome	5.71	2.44	42.73	4	6.34444	0	Nucleosome	0.72	0.79	110.12	4	0.8	0	Nucleosome	2	0	0	LUPUS
1	14	Nucleosome	-4.27	0.95	22.26	4	-4.74444	0	Nucleosome	-1.74	0.97	55.54	4	-1.93333	0	Nucleosome				thyroiditis
1	15	Nucleosome	5.98	0.87	14.52	4	6.64444	0	Nucleosome	20.26	0.81	4	4	22.5111	0	Nucleosome	6.6	0	0	APS
1	16	Nucleosome	-7	1.67	23.87	4	-7.77778	0	Nucleosome	14.64	4.15	28.32	4	16.2667	0	Nucleosome				NO DISEASE
1	17	Nucleosome	1.56	2.31	148.6	4	1.73333	0	Nucleosome	3.9	0.39	10.06	4	4.33333	0	Nucleosome	2	0	0	STROKE
1	18	Nucleosome	23.34	4.76	20.38	3	25.9333	0	Nucleosome	35.81	4.41	12.33	3	39.7889	0	Nucleosome	2	0	0	LUPUS APS
1	19	Nucleosome	58.99	3.02	5.12	3	65.5444	1	Nucleosome	58.73	5.66	9.65	4	65.2556	1	Nucleosome	ND			LUPUS
1	20	Nucleosome	-0.72	1.21	167	4	-0.8	0	Nucleosome	0.18	0.36	197.41	4	0.2	0	Nucleosome				RA
1	21	Nucleosome	2.21	1.2	54.28	4	2.45556	0	Nucleosome	11.73	9.06	77.22	4	13.0333	0	Nucleosome				Knee arthritis
1	22	Nucleosome	14.68	7.52	51.26	4	16.3111	0	Nucleosome	14.14	1.31	9.26	4	15.7111	0	Nucleosome	2	0	0	SJOGREN
1	23	Nucleosome	153.63	19.44	12.65	4	170.7	1	Nucleosome	148.96	21.48	14.42	4	165.511	1	Nucleosome	113	1	1	LUPUS
1	24	Nucleosome	38.62	1.06	2.74	4	42.9111	1	Nucleosome	14.14	1.31	9.26	4	15.7111	0	Nucleosome	2	0	0	SJOGREN
1	25	Nucleosome	123.77	11.03	8.91	4	137.522	1	Nucleosome	153.53	6.93	4.51	4	170.589	1	Nucleosome	560	1	1	LUPUS				71	1
1	26	Nucleosome	38.41	5.78	15.05	4	42.6778	1	Nucleosome	32.2	4.69	14.58	4	35.7778	0	Nucleosome	1.4	0	0	LUPUS
1	27	Nucleosome	4.43	0.56	12.71	4	4.92222	0	Nucleosome	-1.79	1.97	110.1	4	-1.98889	0	Nucleosome				ARTHRITIS
1	28	Nucleosome	31.26	1.16	3.7	4	34.7333	0	Nucleosome	17.16	1.16	6.75	4	19.0667	0	Nucleosome	75	1	1	LUPUS
1	29	Nucleosome	9.74	0.81	8.36	4	10.8222	0	Nucleosome	1.58	0.84	53.53	4	1.75556	0	Nucleosome				LUPUS
1	30	Nucleosome	20.27	0.99	4.88	4	22.5222	0	Nucleosome	2.78	1.23	44.39	4	3.08889	0	Nucleosome	5	0	0	SJOGREN
1	31	Nucleosome	94.41	4.02	4.26	4	104.9	1	Nucleosome	34.69	0.36	1.03	3	38.5444	0	Nucleosome	105	1	1	LUPUS
1	32	Nucleosome	4.59	0.72	15.63	4	5.1	0	Nucleosome	7.14	3.68	51.58	4	7.93333	0	Nucleosome	1	0	0	LUPUS
1	33	Nucleosome	18.08	4.18	23.14	4	20.0889	0	Nucleosome	6.49	2.71	41.79	4	7.21111	0	Nucleosome				SJOGREN
1	35	Nucleosome	28.29	0.44	1.55	4	31.4333	0	Nucleosome	25.55	1.71	6.7	3	28.3889	0	Nucleosome	1	0	0	EPILEPSY
1	36	Nucleosome	21.3	2.31	10.84	4	23.6667	0	Nucleosome	37.6	6.43	17.1	4	41.7778	1	Nucleosome				LUPUS
1	37	Nucleosome	12.87	1.61	12.5	4	14.3	0	Nucleosome	13.64	0.68	4.96	4	15.1556	0	Nucleosome	2	0	0	THROMBOCYTOPENIA
1	38	Nucleosome	8.06	1.47	18.25	4	8.95556	0	Nucleosome	35.12	6.45	18.36	4	39.0222	0	Nucleosome	1	0	0	ARTHRITIS
1	39	Nucleosome	119.1	22.75	19.1	4	132.333	1	Nucleosome	80.33	9.02	11.23	3	89.2556	1	Nucleosome	82	1	1	LUPUS
1	40	Nucleosome	0.88	0.47	52.77	4	0.977778	0	Nucleosome	17.5	5.95	34.01	4	19.4444	0	Nucleosome	4	0	0	DIZZINESSMUSCULAR WEAKNESS
1	41	Nucleosome	-3.02	1.98	65.58	4	-3.35556	0	Nucleosome	0.95	1.59	166.38	4	1.05556	0	Nucleosome	2.3	0	0	LUPUS
1	42	Nucleosome	150.24	6.21	4.14	3	166.933	1	Nucleosome	120.62	9.58	7.94	4	134.022	1	Nucleosome	168	1	1	LUPUS
1	43	Nucleosome	2.8	1.93	68.73	4	3.11111	0	Nucleosome	0.97	0.44	45.4	4	1.07778	0	Nucleosome				APS
1	44	Nucleosome	88.71	12.07	13.6	4	98.5667	1	Nucleosome	71.04	3.85	5.42	3	78.9333	1	Nucleosome	47.6	1	1	LUPUS
1	45	Nucleosome	-2.02	2.02	99.9	4	-2.24444	0	Nucleosome	-2.81	1.92	68.24	4	-3.12222	0	Nucleosome	10	0	0	LUPUS
1	46	Nucleosome	10.28	0.88	8.6	4	11.4222	0	Nucleosome	15.31	4.42	28.88	4	17.0111	0	Nucleosome				Pericarditis
1	47	Nucleosome	23.96	1.49	6.2	3	26.6222	0	Nucleosome	28.6	1.77	6.18	2	31.7778	0	Nucleosome				APS
1	48	Nucleosome	148.56	20.92	14.08	4	165.067	1	Nucleosome	132.34	17.38	13.13	4	147.044	1	Nucleosome	ND			LUPUS
1	49	Nucleosome	147.53	12.56	8.51	4	163.922	1	Nucleosome	125.1	9.04	7.23	4	139	1	Nucleosome	ND			LUPUS
1	50	Nucleosome	16.3	0.94	5.78	4	18.1111	0	Nucleosome	-0.06	1.29	2069.53	4	-0.0666667	0	Nucleosome	6	0	0	LUPUS
1	51	Nucleosome	7.03	1.64	23.35	3	7.81111	0	Nucleosome	0.4	1.33	336.32	4	0.444444	0	Nucleosome				MUSCLE PAIN
1	52	Nucleosome	51.2	7.42	14.48	4	56.8889	1	Nucleosome	31.77	5.12	16.12	3	35.3	0	Nucleosome				SJOGREN
1	53	Nucleosome	10.89	1.86	17.06	4	12.1	0	Nucleosome	-1.07	1.2	111.68	4	-1.18889	0	Nucleosome				GUILLAIN BARRE
1	54	Nucleosome	6.11	1.07	17.5	4	6.78889	0	Nucleosome	-8.3	0.19	2.34	4	-9.22222	0	Nucleosome				MEDULLOBLASTOMA
1	55	Nucleosome	28.76	3.11	10.82	4	31.9556	0	Nucleosome	9.98	1.61	16.09	4	11.0889	0	Nucleosome				thyroiditis
1	56	Nucleosome	5.66	0.46	8.16	4	6.28889	0	Nucleosome	-1.34	0.66	49.4	4	-1.48889	0	Nucleosome	5	0	0	LUPUS
1	57	Nucleosome	7.18	1.07	14.95	3	7.97778	0	Nucleosome	1.43	1.07	74.53	4	1.58889	0	Nucleosome	2	0	0	LUPUS
1	58	Nucleosome	0.76	1.01	132.97	4	0.844444	0	Nucleosome	-2.25	0.99	44.24	4	-2.5	0	Nucleosome	3.4	0	0	FATIGUE
1	59	Nucleosome	56.14	3.6	6.42	4	62.3778	1	Nucleosome	110.75	20.93	18.9	2	123.056	1	Nucleosome	132	1	1	LUPUS
1	60	Nucleosome	159.45	4.92	3.08	4	177.167	1	Nucleosome	144.36	5.66	3.92	4	160.4	1	Nucleosome	200	1	1	LUPUS
1	61	Nucleosome	3.64	1.08	29.52	4	4.04444	0	Nucleosome	3.42	0.38	11.15	4	3.8	0	Nucleosome				LUPUS
1	62	Nucleosome	39.72	1.05	2.63	4	44.1333	1	Nucleosome	137.35	17.57	12.79	4	152.611	1	Nucleosome	133	1	1	LUPUS
1	63	Nucleosome	73.29	3.77	5.15	4	81.4333	1	Nucleosome	137.35	17.57	12.79	4	152.611	1	Nucleosome	133	1	1	LUPUS
1	64	Nucleosome	6.31	2.27	36	4	7.01111	0	Nucleosome	11.94	2.57	21.51	4	13.2667	0	Nucleosome				LUPUS
1	65	Nucleosome	28.94	8.72	30.13	4	32.1556	0	Nucleosome	27.09	3.12	11.52	3	30.1	0	Nucleosome				LUPUS
1	66	Nucleosome	14.74	2.98	20.21	4	16.3778	0	Nucleosome	29.5	8.97	30.4	4	32.7778	0	Nucleosome	1.8	0	0	PRIMARY APS
1	67	Nucleosome	2.11	0.98	46.51	3	2.34444	0	Nucleosome	9.05	6.71	74.16	4	10.0556	0	Nucleosome				SYSTEMIC SCLERODERMA (PMSCL +)
1	68	Nucleosome	82.66	12.9	15.61	4	91.8444	1	Nucleosome	123.57	6.76	5.47	3	137.3	1	Nucleosome	39	1	1	LUPUS
1	69	Nucleosome	-0.48	2.41	496.54	4	-0.533333	0	Nucleosome	-1.97	0.71	35.75	4	-2.18889	0	Nucleosome				RA
1	70	Nucleosome	3.64	1.4	38.61	4	4.04444	0	Nucleosome	-3.96	0.44	11.22	4	-4.4	0	Nucleosome				NOI DISEASE
2	1	Nucleosome	212.22	9.07	4.28	4	235.8	1	Nucleosome	157.81	24.86	15.75	4	175.344	1	Nucleosome	13	0	0	LUPUS
2	2	Nucleosome	56.98	2.66	4.68	4	63.3111	1	Nucleosome	71.38	3.8	5.32	4	79.3111	1	Nucleosome	124	1	1	LUPUS
2	3	Nucleosome	-6.97	0.69	9.93	4	-7.74444	0	Nucleosome	-4.81	0.74	15.44	4	-5.34444	0	Nucleosome				SJOGREN
2	4	Nucleosome	13.88	2.92	21.03	4	15.4222	0	Nucleosome	3.49	1.5	43.1	4	3.87778	0	Nucleosome				LUPUS
2	5	Nucleosome	146.42	32.55	22.23	4	162.689	1	Nucleosome	172.11	12.42	7.21	3	191.233	1	Nucleosome	ND			LUPUS
2	6	Nucleosome	168.94	56.2	33.27	4	187.711	1	Nucleosome	117.62	33.14	28.17	4	130.689	1	Nucleosome	1.6	0	0	SJOGREN
2	7	Nucleosome	-13.46	1.42	10.54	4	-14.9556	0	Nucleosome	-18.76	1.37	7.3	4	-20.8444	0	Nucleosome				LUPUS + RA
2	8	Nucleosome	-13.23	0.55	4.19	4	-14.7	0	Nucleosome	-17.71	0.95	5.38	4	-19.6778	0	Nucleosome	2.4	0	0	LUPUS
2	9	Nucleosome	240.49	49.41	20.55	4	267.211	1	Nucleosome	286.83	37.1	12.93	4	318.7	1	Nucleosome	120	1	1	LUPUS
2	10	Nucleosome	-10.22	2.42	23.68	4	-11.3556	0	Nucleosome	-5.23	1.25	23.84	4	-5.81111	0	Nucleosome	1.1	0	0	LUPUS
2	11	Nucleosome	-3.43	0.57	16.52	4	-3.81111	0	Nucleosome	-5.99	2.46	41	4	-6.65556	0	Nucleosome	10.3	0	0	LUPUS
2	12	Nucleosome	189.4	26.49	13.99	4	210.444	1	Nucleosome	186.78	14.04	7.52	4	207.533	1	Nucleosome	4.6	0	0	LUPUS
2	13	Nucleosome	-2.56	3.92	153.22	4	-2.84444	0	Nucleosome	-13.48	0.59	4.4	4	-14.9778	0	Nucleosome	2.6	0	0	LUPUS
2	14	Nucleosome	-0.44	1.75	399.73	4	-0.488889	0	Nucleosome	-4.01	2.71	67.46	4	-4.45556	0	Nucleosome				SJOGREN
2	15	Nucleosome	53.03	18.76	35.37	4	58.9222	1	Nucleosome	62.38	7.45	11.95	3	69.3111	1	Nucleosome	57	1	1	LUPUS
2	16	Nucleosome	61.92	19.53	31.54	4	68.8	1	Nucleosome	57.57	5.84	10.15	3	63.9667	1	Nucleosome	3	0	0	SJOGREN
2	17	Nucleosome	-2.42	2.22	91.9	4	-2.68889	0	Nucleosome	-6.77	1.4	20.74	4	-7.52222	0	Nucleosome	3.3	0	0	LUPUS
2	18	Nucleosome	130.05	8.32	6.39	3	144.5	1	Nucleosome	216.4	68.58	31.69	4	240.444	1	Nucleosome	36	1	1	LUPUS
2	19	Nucleosome	70.65	5.31	7.52	3	78.5	1	Nucleosome	66.54	7.21	10.83	3	73.9333	1	Nucleosome	21	1	1	LUPUS
2	20	Nucleosome	372.36	40.13	10.78	4	413.733	1	Nucleosome	305.1	14.93	4.89	4	339	1	Nucleosome				LUPUS
2	21	Nucleosome	128.39	14.72	11.46	3	142.656	1	Nucleosome	104.23	10.61	10.18	4	115.811	1	Nucleosome	215	1	1	LUPUS
2	22	Nucleosome	-1.22	3.46	283.24	4	-1.35556	0	Nucleosome	-4.76	2.52	53.04	4	-5.28889	0	Nucleosome				RAYNAUDS
2	23	Nucleosome	-7.84	0	0	1	-8.71111	0	Nucleosome	-9.94	0.84	8.41	4	-11.0444	0	Nucleosome				RAYNAUDS
2	24	Nucleosome	1.79	0.52	28.98	4	1.98889	0	Nucleosome	-6.23	1.6	25.69	4	-6.92222	0	Nucleosome	2	0	0	FATIGUE MUSCLE PAIN
2	25	Nucleosome	17.01	4.98	29.29	4	18.9	0	Nucleosome	34.04	4.04	11.86	4	37.8222	0	Nucleosome	3	0	0	LUPUS
2	26	Nucleosome	-14.8	1.48	9.97	4	-16.4444	0	Nucleosome	2.43	2.96	121.5	4	2.7	0	Nucleosome	1	0	0	LUPUS
2	27	Nucleosome	-1.63	1.74	107.2	4	-1.81111	0	Nucleosome	-6.56	1.31	19.94	4	-7.28889	0	Nucleosome				GIANT CELL ARTERITIS
2	28	Nucleosome	12.63	7.99	63.32	4	14.0333	0	Nucleosome	3.64	1.11	30.65	4	4.04444	0	Nucleosome	5	0	0	LUPUS
2	29	Nucleosome	34.82	2.91	8.37	3	38.6889	0	Nucleosome	38.31	8.28	21.61	4	42.5667	1	Nucleosome	7	0	0	LUPUS
2	30	Nucleosome	58.77	3.19	5.42	4	65.3	1	Nucleosome	90.42	12.83	14.19	3	100.467	1	Nucleosome	29	1	1	LUPUS
2	31	Nucleosome	-11.29	2.35	20.8	4	-12.5444	0	Nucleosome	-1.72	2.44	141.63	4	-1.91111	0	Nucleosome	4	0	0	HASHIMOTO
2	32	Nucleosome	22.16	2.77	12.5	3	24.6222	0	Nucleosome	22.22	6.54	29.45	4	24.6889	0	Nucleosome	31	1	1	LUPUS
2	33	Nucleosome	2.76	0.94	33.96	4	3.06667	0	Nucleosome	-0.13	4.83	3687.63	4	-0.144444	0	Nucleosome				FATIGUE MUSCLE PAIN
2	34	Nucleosome	24.85	17.13	68.92	4	27.6111	0	Nucleosome	53.46	13.33	24.93	3	59.4	1	Nucleosome				LUPUS
2	35	Nucleosome	10.86	1.98	18.19	4	12.0667	0	Nucleosome	31.09	7.23	23.24	4	34.5444	0	Nucleosome	5.5	0	0	LUPUS
2	36	Nucleosome	-2.79	1.41	50.51	4	-3.1	0	Nucleosome	-0.63	1.48	236.65	4	-0.7	0	Nucleosome				LUPUS
2	37BIS	Nucleosome	59.52	6.78	11.39	4	66.1333	1	Nucleosome	130.79	15.81	12.09	4	145.322	1	Nucleosome				LUPUS
2	38	Nucleosome	-12.53	0.51	4.09	4	-13.9222	0	Nucleosome	-7.09	0.59	8.26	4	-7.87778	0	Nucleosome				LUPUS
2	39	Nucleosome	38.89	4.5	11.56	4	43.2111	1	Nucleosome	69.42	6.65	9.58	3	77.1333	1	Nucleosome				LUPUS
2	40	Nucleosome	296.15	18.88	6.37	3	329.056	1	Nucleosome	374.28	11.67	3.12	4	415.867	1	Nucleosome	200	1	1	LUPUS
2	41	Nucleosome	125.87	9.32	7.4	3	139.856	1	Nucleosome	158.21	27.65	17.47	4	175.789	1	Nucleosome	76	1	1	LUPUS
2	42	Nucleosome	95.9	7.88	8.21	4	106.556	1	Nucleosome	59.3	10.79	18.2	3	65.8889	1	Nucleosome	92	1	1	SHARP
2	43	Nucleosome	14.82	3.96	26.73	3	16.4667	0	Nucleosome	5.02	2.39	47.62	4	5.57778	0	Nucleosome	58.3	1	1	LUPUS
2	44	Nucleosome	77.62	12.67	16.33	4	86.2444	1	Nucleosome	95.75	17.99	18.79	4	106.389	1	Nucleosome	46.5	1	1	LUPUS
2	45	Nucleosome	335.52	25.33	7.55	4	372.8	1	Nucleosome	372.57	13.85	3.72	4	413.967	1	Nucleosome	752	1	1	LUPUS
2	46	Nucleosome	-2.1	0.84	39.97	4	-2.33333	0	Nucleosome	8.44	3.46	40.97	4	9.37778	0	Nucleosome	5.2	0	0	LUPUS
2	47	Nucleosome	9.3	4.61	49.63	4	10.3333	0	Nucleosome	1.35	1.06	78.07	4	1.5	0	Nucleosome				LUPUS
2	48	Nucleosome	86.27	5.64	6.54	4	95.8556	1	Nucleosome	108.07	6.22	5.75	4	120.078	1	Nucleosome	158	1	1	LUPUS
2	49	Nucleosome	67.29	9.81	14.57	4	74.7667	1	Nucleosome	36.62	11.11	30.33	4	40.6889	1	Nucleosome	ND			LUPUS
2	50	Nucleosome	53.17	5.69	10.69	3	59.0778	1	Nucleosome	64.3	12.34	19.19	4	71.4444	1	Nucleosome				LUPUS
2	51	Nucleosome	2.52	3.77	149.85	4	2.8	0	Nucleosome	10.38	2.96	28.5	4	11.5333	0	Nucleosome				APS
2	52	Nucleosome	-1.89	1.87	99.28	4	-2.1	0	Nucleosome	0.38	1.07	278.79	4	0.422222	0	Nucleosome	3.4	0	0	NO DISEASE
2	53	Nucleosome	35.51	2.15	6.05	3	39.4556	0	Nucleosome	14.82	6.93	46.75	4	16.4667	0	Nucleosome	30.4	1	1	LUPUS
2	54	Nucleosome	-14.74	0.73	4.97	4	-16.3778	0	Nucleosome	-10.68	1.54	14.43	4	-11.8667	0	Nucleosome	1.9	0	0	THROMBOSIS
2	55	Nucleosome	16.01	6.97	43.49	4	17.7889	0	Nucleosome	26.36	4.23	16.05	4	29.2889	0	Nucleosome	3.7	0	0	LUPUS
2	56	Nucleosome	-7.23	1.7	23.56	4	-8.03333	0	Nucleosome	15.09	0.78	5.18	4	16.7667	0	Nucleosome				LUPUS
2	57	Nucleosome	-10.43	1.9	18.17	4	-11.5889	0	Nucleosome	14.46	2.03	14.01	4	16.0667	0	Nucleosome	1.1	0	0	LUPUS
2	58	Nucleosome	18.61	5.99	32.21	3	20.6778	0	Nucleosome	52.36	1.5	2.87	4	58.1778	1	Nucleosome	94	1	1	LUPUS
2	59	Nucleosome	-6.62	3.47	52.45	4	-7.35556	0	Nucleosome	-16.92	0.43	2.56	4	-18.8	0	Nucleosome				CRYOGLOBULINAEMIA
2	60	Nucleosome	-16.38	1.43	8.72	4	-18.2	0	Nucleosome	-10.76	1.43	13.33	4	-11.9556	0	Nucleosome				TYPE I DIABETES
2	61	Nucleosome	59.62	11.98	20.1	4	66.2444	1	Nucleosome	54.43	15.4	28.3	4	60.4778	1	Nucleosome	33	1	1	LUPUS APS
2	62	Nucleosome	104.61	14.58	13.93	3	116.233	1	Nucleosome	90.96	12.69	13.96	3	101.067	1	Nucleosome	2	0	0	SJOGREN
2	63	Nucleosome	23.11	3.78	16.34	3	25.6778	0	Nucleosome	10.84	1.41	13	4	12.0444	0	Nucleosome	5	0	0	LUPUS
2	64	Nucleosome	-7.17	2.51	34.99	4	-7.96667	0	Nucleosome	-7	2.64	37.72	4	-7.77778	0	Nucleosome	1.7	0	0	HYPERACOUSIA
2	65	Nucleosome	2.63	1.14	43.32	4	2.92222	0	Nucleosome	-3.25	1.3	40.13	4	-3.61111	0	Nucleosome				RA
2	66	Nucleosome	62.29	1.81	2.91	4	69.2111	1	Nucleosome	65.94	11.5	17.44	4	73.2667	1	Nucleosome	3.3	0	0	LUPUS
2	67	Nucleosome	-15.99	0.88	5.5	4	-17.7667	0	Nucleosome	-9.43	1.07	11.32	4	-10.4778	0	Nucleosome				LUPUS
2	68	Nucleosome	-11.2	1.65	14.73	4	-12.4444	0	Nucleosome	33.38	2.71	8.12	4	37.0889	0	Nucleosome				LUPUS
2	69	Nucleosome	-9.33	1.53	16.44	4	-10.3667	0	Nucleosome	-9.97	2.48	24.92	4	-11.0778	0	Nucleosome				HYPERTENSION
2	70	Nucleosome	117.55	24.21	20.6	4	130.611	1	Nucleosome	72.59	17.24	23.75	4	80.6556	1	Nucleosome	12	0	0	LUPUS
2	71	Nucleosome	150.57	17.84	11.85	4	167.3	1	Nucleosome	150.44	29.88	19.86	4	167.156	1	Nucleosome	130	1	1	LUPUS
2	72	Nucleosome	47.2	8.5	18	4	52.4444	1	Nucleosome	31.97	13.25	41.43	4	35.5222	0	Nucleosome				LUPUS
2	73	Nucleosome	33.14	10.7	32.3	4	36.8222	0	Nucleosome	3.57	7.72	216.09	4	3.96667	0	Nucleosome	1.6	0	0	LUPUS
2	74	Nucleosome	-12.2	0.5	4.07	3	-13.5556	0	Nucleosome	-9.59	0.94	9.82	4	-10.6556	0	Nucleosome				APS
2	75	Nucleosome	460.84	34.37	7.46	4	512.044	1	Nucleosome	415.95	31.99	7.69	4	462.167	1	Nucleosome	ND			LUPUS
2	76	Nucleosome	294.81	29.73	10.08	4	327.567	1	Nucleosome	261.22	33.58	12.85	4	290.244	1	Nucleosome	ND			LUPUS
2	77	Nucleosome	-12.55	0.46	3.63	4	-13.9444	0	Nucleosome	-11.05	1.91	17.26	4	-12.2778	0	Nucleosome				ANCA VASCULITIS
2	78	Nucleosome	-5.94	1.87	31.48	4	-6.6	0	Nucleosome	-7.47	2.15	28.77	4	-8.3	0	Nucleosome	1.7	0	0	RA
2	79	Nucleosome	-16.4	1.02	6.22	4	-18.2222	0	Nucleosome	-7.27	2.47	33.98	4	-8.07778	0	Nucleosome				ANCA VASCULITIS
2	80	Nucleosome	-8.35	3.39	40.62	4	-9.27778	0	Nucleosome	-4.68	1.45	31.06	4	-5.2	0	Nucleosome				FACIAL PAIN
2	81	Nucleosome	106.44	5.61	5.27	3	118.267	1	Nucleosome	87.18	8.97	10.29	3	96.8667	1	Nucleosome				LUPUS
2	82	Nucleosome	6.18	0.71	11.42	4	6.86667	0	Nucleosome	-1.88	3.6	191.25	4	-2.08889	0	Nucleosome				THROMBOSIS
2	83	Nucleosome	-16.96	2.21	13.04	4	-18.8444	0	Nucleosome	-7.34	0.66	8.99	4	-8.15556	0	Nucleosome				PERICARDITIS
2	84	Nucleosome	-6.28	1.1	17.5	4	-6.97778	0	Nucleosome	-4.75	1.61	33.88	4	-5.27778	0	Nucleosome				NO DISEASE
2	85	Nucleosome	-10.16	1.81	17.86	4	-11.2889	0	Nucleosome	-1.64	1.08	65.76	4	-1.82222	0	Nucleosome	1.3	0	0	NO DISEASE
2	86	Nucleosome	-0.65	18.37	2821.93	4	-0.722222	0	Nucleosome	-3.36	3.13	92.98	4	-3.73333	0	Nucleosome				ANCA VASCULITIS
2	87	Nucleosome	-2.21	4.61	208.34	4	-2.45556	0	Nucleosome	-7.37	2.54	34.4	4	-8.18889	0	Nucleosome				ANCA VASCULITIS
2	88	Nucleosome	15.4	1.56	10.12	4	17.1111	0	Nucleosome	-16.1	1.34	8.31	4	-17.8889	0	Nucleosome				RAYNAUD's
2	89	Nucleosome	62.7	11.59	18.48	3	69.6667	1	Nucleosome	85.37	7.43	8.71	3	94.8556	1	Nucleosome	27	1	1	LUPUS
2	90	Nucleosome	-1.41	5.12	362.86	4	-1.56667	0	Nucleosome	-6.59	0.3	4.56	4	-7.32222	0	Nucleosome	1.3	0	0	SHARP
2	91	Nucleosome	-15.42	1.99	12.94	4	-17.1333	0	Nucleosome	-5.78	2.55	44.03	4	-6.42222	0	Nucleosome				LUPUS
2	92	Nucleosome	11.65	1.64	14.07	4	12.9444	0	Nucleosome	-10.99	2.72	24.78	4	-12.2111	0	Nucleosome				DERMATOMYOSITIS
2	93	Nucleosome	-2.73	3.39	124.08	4	-3.03333	0	Nucleosome	7.29	4.22	57.84	4	8.1	0	Nucleosome				LUPUS
2	94	Nucleosome	1.55	6.91	445.01	4	1.72222	0	Nucleosome	-18.71	0.91	4.88	4	-20.7889	0	Nucleosome				ANCA VASCULITIS
2	95	Nucleosome	102.55	31.14	30.36	4	113.944	1	Nucleosome	164.77	36.13	21.93	4	183.078	1	Nucleosome	226	1	1	LUPUS
2	96	Nucleosome	15.23	8.13	53.38	4	16.9222	0	Nucleosome	18.16	10.83	59.61	4	20.1778	0	Nucleosome				LUPUS
2	97	Nucleosome	7.05	0.98	13.84	4	7.83333	0	Nucleosome	-6.45	1.07	16.56	4	-7.16667	0	Nucleosome				APS
2	98	Nucleosome	10.15	1.45	14.29	4	11.2778	0	Nucleosome	8.15	0.65	7.98	4	9.05556	0	Nucleosome				APS
2	99	Nucleosome	0.02	4.44	20485.6	4	0.0222222	0	Nucleosome	3.73	1.68	45.11	4	4.14444	0	Nucleosome	6.7	0	0	LUPUS
2	100	Nucleosome	98.3	6.04	6.14	3	109.222	1	Nucleosome	87.6	7.25	8.27	3	97.3333	1	Nucleosome	2.2	0	0	LUPUS
2	101	Nucleosome	-18.28	1.74	9.51	4	-20.3111	0	Nucleosome	14.36	7.71	53.71	4	15.9556	0	Nucleosome	2	0	0	LUPUS
2	102	Nucleosome	2.46	3.27	132.77	4	2.73333	0	Nucleosome	17.2	2.97	17.27	4	19.1111	0	Nucleosome	42	1	1	LUPUS
2	103	Nucleosome	0.74	2.16	293.48	4	0.822222	0	Nucleosome	18.54	7.41	39.95	4	20.6	0	Nucleosome	66	1	1	LUPUS
2	104	Nucleosome	-14.17	1.22	8.61	4	-15.7444	0	Nucleosome	-3.82	0.88	22.96	4	-4.24444	0	Nucleosome				ANCA VASCULITIS
2	105	Nucleosome	-5.4	2.98	55.07	4	-6	0	Nucleosome	-5.66	2.88	50.89	4	-6.28889	0	Nucleosome				DRY MOUTH
2	106	Nucleosome	-14.61	1.61	10.99	4	-16.2333	0	Nucleosome	-10.92	1.27	11.66	4	-12.1333	0	Nucleosome				SJOGREN
2	107	Nucleosome	98.84	6.47	6.54	3	109.822	1	Nucleosome	137.82	24.22	17.57	4	153.133	1	Nucleosome	67	1	1	LUPUS
2	108	Nucleosome	-15.27	1.14	7.47	4	-16.9667	0	Nucleosome	-7.09	1.03	14.58	4	-7.87778	0	Nucleosome				THROMBOSIS
2	109	Nucleosome	47.13	3.95	8.39	4	52.3667	1	Nucleosome	93.34	8.98	9.62	3	103.711	1	Nucleosome				LUPUS
2	110	Nucleosome	155.9	59.56	38.21	4	173.222	1	Nucleosome	210.42	56.68	26.93	4	233.8	1	Nucleosome				LUPUS
2	111	Nucleosome	-0.24	4.26	1790.91	4	-0.266667	0	Nucleosome	-8.41	1.39	16.56	4	-9.34444	0	Nucleosome				LUPUS
2	112	Nucleosome	23.54	9.26	39.32	3	26.1556	0	Nucleosome	70.38	6.42	9.13	3	78.2	1	Nucleosome	57	1	1	LUPUS
2	113	Nucleosome	-14.28	0.5	3.52	4	-15.8667	0	Nucleosome	-16.14	1.09	6.73	4	-17.9333	0	Nucleosome				CHRONIC UVEITIS
2	114	Nucleosome	-19.78	0.53	2.69	4	-21.9778	0	Nucleosome	-18.72	0.55	2.93	4	-20.8	0	Nucleosome	8.8	0	0	LUPUS
2	115	Nucleosome	-3.49	0.92	26.47	4	-3.87778	0	Nucleosome	8.94	3.13	34.99	4	9.93333	0	Nucleosome				JOINT PAIN
2	116	Nucleosome	-1.15	2.58	224.11	4	-1.27778	0	Nucleosome	-15.44	1.12	7.25	4	-17.1556	0	Nucleosome	3.3	0	0	LUPUS
2	117	Nucleosome	-21.87	1.04	4.76	4	-24.3	0	Nucleosome	-15.61	1.9	12.16	4	-17.3444	0	Nucleosome				LUPUS
2	118	Nucleosome	102.06	6.59	6.46	4	113.4	1	Nucleosome	49.65	9.61	19.35	4	55.1667	1	Nucleosome				LUPUS
2	119	Nucleosome	688.93	14.25	2.07	4	765.478	1	Nucleosome	425.72	32.48	7.63	4	473.022	1	Nucleosome				APS
2	120	Nucleosome	27.42	2.48	9.03	4	30.4667	0	Nucleosome	41.45	8.23	19.86	3	46.0556	1	Nucleosome				LUPUS
2	121	Nucleosome	434.74	52.06	11.98	4	483.044	1	Nucleosome	285.77	32.06	11.22	4	317.522	1	Nucleosome	PENDING			LUPUS
2	122	Nucleosome	13.37	2.32	17.32	4	14.8556	0	Nucleosome	-8.22	1.95	23.68	4	-9.13333	0	Nucleosome	7	0	0	MYOSITIS
2	123	Nucleosome	7.57	2.56	33.83	4	8.41111	0	Nucleosome	-13.02	2.16	16.59	4	-14.4667	0	Nucleosome				LUPUS
2	124	Nucleosome	-5.59	3.34	59.72	4	-6.21111	0	Nucleosome	-16.51	1.29	7.83	4	-18.3444	0	Nucleosome	1.2	0	0	FEVER
2	125	Nucleosome	20.3	7.87	38.78	4	22.5556	0	Nucleosome	33.33	11.79	35.37	4	37.0333	0	Nucleosome	2.7	0	0	SHARP
2	126	Nucleosome	-1	1.28	128.29	4	-1.11111	0	Nucleosome	-8.89	1.14	12.84	4	-9.87778	0	Nucleosome				LUPUS
2	127	Nucleosome	38.05	8.39	22.04	4	42.2778	1	Nucleosome	40.18	6.15	15.32	4	44.6444	1	Nucleosome				LUPUS
2	128	Nucleosome	-14.44	1.66	11.51	4	-16.0444	0	Nucleosome	-11.79	1.57	13.32	4	-13.1	0	Nucleosome	1.3	0	0	KIKUCHI
2	129	Nucleosome	150.1	19.96	13.3	4	166.778	1	Nucleosome	47.03	8.49	18.05	3	52.2556	1	Nucleosome	23	1	1	LUPUS
2	130	Nucleosome	87.47	21.24	24.29	4	97.1889	1	Nucleosome	154.33	32.97	21.36	4	171.478	1	Nucleosome	52	1	1	LUPUS
2	131	Nucleosome	94.69	46.27	48.87	4	105.211	1	Nucleosome	79.12	11.25	14.22	4	87.9111	1	Nucleosome	19.2	0	0	LUPUS
2	132	Nucleosome	-16.04	1.11	6.9	4	-17.8222	0	Nucleosome	-11.8	1.14	9.67	4	-13.1111	0	Nucleosome	1.2	0	0	LUPUS
2	133	Nucleosome	80.1	3.47	4.34	4	89	1	Nucleosome	47.99	4.44	9.26	3	53.3222	1	Nucleosome	PENDING			LUPUS
2	134	Nucleosome	-19.63	1.13	5.78	4	-21.8111	0	Nucleosome	-30.21	1.4	4.65	4	-33.5667	0	Nucleosome				LUPUS
3	1	Nucleosome	150.99	11.31	7.49	3	167.767	1	Nucleosome	94.5	11.99	12.69	4	105	1	Nucleosome				LUPUS
3	2	Nucleosome	323.52	28.56	8.83	4	359.467	1	Nucleosome	262.79	36.02	13.71	4	291.989	1	Nucleosome				LUPUS
3	3	Nucleosome	26.08	4.88	18.7	4	28.9778	0	Nucleosome	24.28	4.72	19.45	4	26.9778	0	Nucleosome				LUPUS
3	4	Nucleosome	237.82	47.98	20.17	4	264.244	1	Nucleosome	193.78	53.16	27.43	4	215.311	1	Nucleosome				LUPUS
3	5	Nucleosome	-4.19	6.41	152.8	4	-4.65556	0	Nucleosome	0.74	3.55	480.21	4	0.822222	0	Nucleosome				HEALTHY
3	6	Nucleosome	-15.26	3.17	20.8	4	-16.9556	0	Nucleosome	18.56	0.92	4.96	4	20.6222	0	Nucleosome				BEHCET
3	7	Nucleosome	425.67	30.12	7.08	4	472.967	1	Nucleosome	431.91	26.23	6.07	4	479.9	1	Nucleosome				LUPUS
3	8	Nucleosome	24.29	7.11	29.26	4	26.9889	0	Nucleosome	23.82	1.59	6.69	4	26.4667	0	Nucleosome	5	0	0	SHARP LUPUS
3	9	Nucleosome	213.31	4.82	2.26	4	237.011	1	Nucleosome	188.72	48.02	25.44	4	209.689	1	Nucleosome	98	1	1	LUPUS
3	10	Nucleosome	-4.24	0	0	1	-4.71111	0	Nucleosome	61.41	4.16	6.78	4	68.2333	1	Nucleosome				LUPUS PRIMARY CHOLANGIATIS
3	11	Nucleosome	215.27	31.39	14.58	4	239.189	1	Nucleosome	180.21	28.71	15.93	4	200.233	1	Nucleosome				LUPUS
3	12	Nucleosome	1.97	5.14	261.21	4	2.18889	0	Nucleosome	-0.06	1.03	1778.97	4	-0.0666667	0	Nucleosome				LUPUS
3	13	Nucleosome	218.75	21.14	9.67	4	243.056	1	Nucleosome	198.8	25.71	12.93	3	220.889	1	Nucleosome				LUPUS
3	14	Nucleosome	18.33	8.35	45.56	4	20.3667	0	Nucleosome	19.76	9.95	50.38	4	21.9556	0	Nucleosome	12	0	0	LUPUS
3	15	Nucleosome	170.4	14.54	8.53	3	189.333	1	Nucleosome	157.85	13.02	8.25	4	175.389	1	Nucleosome	103	1	1	LUPUS
3	16	Nucleosome	114.39	10.11	8.84	3	127.1	1	Nucleosome	84.79	14.93	17.61	4	94.2111	1	Nucleosome				LUPUS
3	17	Nucleosome	112.98	13.02	11.53	4	125.533	1	Nucleosome	113.95	12.4	10.88	4	126.611	1	Nucleosome	627	1	1	LUPUS
3	18	Nucleosome	86.9	10.88	12.52	4	96.5556	1	Nucleosome	71.49	4.75	6.65	3	79.4333	1	Nucleosome	21	0	0	LUPUS
3	19	Nucleosome	225.4	34.6	15.35	4	250.444	1	Nucleosome	153.15	29.96	19.56	4	170.167	1	Nucleosome	115	1	1	LUPUS
3	20	Nucleosome	136.73	18.07	13.22	3	151.922	1	Nucleosome	121.68	15.53	12.76	4	135.2	1	Nucleosome				LUPUS
3	21	Nucleosome	26.82	1.64	6.12	3	29.8	0	Nucleosome	29.09	2	6.87	3	32.3222	0	Nucleosome	6	0	0	CREST
3	22	Nucleosome	5.94	14.3	240.89	4	6.6	0	Nucleosome	7.46	4.03	53.93	4	8.28889	0	Nucleosome				MYOSITIS
3	23	Nucleosome	-10.81	4.34	40.11	4	-12.0111	0	Nucleosome	0.4	2.67	664.92	4	0.444444	0	Nucleosome				SYSTEMIC SCLEROSIS
3	25	Nucleosome	68.21	7.03	10.31	4	75.7889	1	Nucleosome	-6.91	1.79	25.91	3	-7.67778	0	Nucleosome	13	0	0	LUPUS RAYNAUDS
3	26	Nucleosome	88.1	6.9	7.83	4	97.8889	1	Nucleosome	17.44	4.01	22.99	4	19.3778	0	Nucleosome	27	1	1	LUPUS
3	27	Nucleosome	6.57	2.73	41.64	4	7.3	0	Nucleosome	-4.94	0.99	20.1	4	-5.48889	0	Nucleosome				LUPUS
3	28	Nucleosome	2.11	6.36	300.96	4	2.34444	0	Nucleosome	-3.47	4.33	124.59	4	-3.85556	0	Nucleosome				CREST
3	29	Nucleosome	31.08	2.59	8.33	3	34.5333	0	Nucleosome	15.77	4.03	25.57	4	17.5222	0	Nucleosome				LUPUS
3	30	Nucleosome	14.39	4.85	33.67	4	15.9889	0	Nucleosome	11.35	3.06	26.95	4	12.6111	0	Nucleosome				SHARP LUPUS
3	31	Nucleosome	11.93	4.59	38.49	4	13.2556	0	Nucleosome	1.91	0.85	44.57	4	2.12222	1	Nucleosome				SHARP
3	32	Nucleosome	3.08	2.03	66.14	4	3.42222	0	Nucleosome	-1.79	2.24	125.07	4	-1.98889	0	Nucleosome	2.5	0	0	CREST
3	33	Nucleosome	254.11	30.02	11.81	4	282.344	1	Nucleosome	228.9	29.16	12.74	4	254.333	1	Nucleosome	149	1	1	LUPUS

## Sheet: PCNA
		WHOLE BLOOD							SERA
SERIES	NUMBER	Probe	Mean GRU	Std Dev	%CV	# of Sensors	UA	pos neg	Probe	Mean GRU	Std Dev	%CV	# of Sensors	UA	pos neg		FIDIS DATA	pos:neg	CONCLUSION	DIAGNOSIS	CONCLUSION	ELISA	pos:neg	FARR	pos/neg	REMARKS
1	1	PCNA	8.84	2.07	23.39	4	8.41905	0	PCNA	4.95	0.97	19.58	4	4.71429	0	PCNA				CUTANEOUS LUPUS
1	2	PCNA	6.56	1.38	21.04	3	6.24762	0	PCNA	3.9	1.87	47.96	4	3.71429	0	PCNA	1	0	0	Idiopathic Raynaud
1	3	PCNA	5.24	2.97	56.61	4	4.99048	0	PCNA	8.74	1	11.39	4	8.32381	0	PCNA	3	0	0	Sjogren
1	4	PCNA	4.02	0.99	24.62	4	3.82857	0	PCNA	5.11	0.61	11.93	4	4.86667	0	PCNA	2	0	0	Behçet
1	5	PCNA	-2.28	0.45	19.59	4	-2.17143	0	PCNA	5.17	0.64	12.34	4	4.92381	0	PCNA				Lyme disease
1	6	PCNA	3.52	1.04	29.71	4	3.35238	0	PCNA	5.22	1.22	23.31	4	4.97143	0	PCNA				APS
1	7	PCNA	4.18	1.12	26.74	4	3.98095	0	PCNA	-1.1	1.83	166.86	4	-1.04762	0	PCNA				Sjogren with anti-GW
1	8	PCNA	409.4	37.42	9.14	4	389.905	1	PCNA	189.52	19.36	10.22	4	180.495	1	PCNA	10	0	1	Raynauds with anti-PCNA						FLUORESENCE PCNA
1	9	PCNA	0.52	0.26	49.11	3	0.495238	0	PCNA	-3.59	0.75	20.78	4	-3.41905	0	PCNA		0	0	Lupus with antinucleosome
1	10	PCNA	352.33	17.65	5.01	4	335.552	1	PCNA	81.39	0.58	0.72	3	77.5143	1	PCNA	5	0	1	LUPUS WITH NEPHRITIS
1	11	PCNA	5.78	0.71	12.32	4	5.50476	0	PCNA	1.6	0.71	44.55	4	1.52381	0	PCNA	1	0	0	LUPUS + SJOGREN
1	12	PCNA	5.43	0.58	10.6	4	5.17143	0	PCNA	2.22	0.46	20.92	4	2.11429	0	PCNA				CUTANEOUS LUPUS
1	13	PCNA	4.86	0.6	12.3	4	4.62857	0	PCNA	-0.45	0.75	167.63	4	-0.428571	0	PCNA				LUPUS
1	14	PCNA	6.11	0.96	15.76	4	5.81905	0	PCNA	0.32	0.95	299.83	4	0.304762	0	PCNA				thyroiditis
1	15	PCNA	3.54	0.47	13.21	4	3.37143	0	PCNA	5.98	0.68	11.34	4	5.69524	0	PCNA				APS
1	16	PCNA	2.97	0.25	8.45	4	2.82857	0	PCNA	5.8	0.51	8.78	4	5.52381	0	PCNA				NO DISEASE
1	17	PCNA	9.59	1.25	13.07	4	9.13333	0	PCNA	11.49	0.86	7.48	4	10.9429	0	PCNA				STROKE
1	18	PCNA	3.86	1.5	38.99	4	3.67619	0	PCNA	11.43	0.8	6.99	4	10.8857	0	PCNA				LUPUS APS
1	19	PCNA	3.68	0.4	10.8	4	3.50476	0	PCNA	6.42	0.9	14	4	6.11429	0	PCNA	12	0	0	LUPUS
1	20	PCNA	5.67	0.27	4.73	4	5.4	0	PCNA	6.29	0.4	6.4	4	5.99048	0	PCNA				RA
1	21	PCNA	4.19	0.69	16.52	4	3.99048	0	PCNA	3.49	0.7	20.03	4	3.32381	0	PCNA				Knee arthritis
1	22	PCNA	17.67	1.14	6.46	4	16.8286	0	PCNA	23.6	0.67	2.85	4	22.4762	0	PCNA	5	0	0	SJOGREN
1	23	PCNA	37.11	2.01	5.41	4	35.3429	0	PCNA	38.82	2.55	6.56	4	36.9714	0	PCNA	2	0	0	LUPUS
1	24	PCNA	16.53	0.84	5.09	2	15.7429	0	PCNA	23.6	0.67	2.85	4	22.4762	0	PCNA	5	0	0	SJOGREN
1	25	PCNA	23.43	1.26	5.38	4	22.3143	0	PCNA	4.35	0.85	19.49	4	4.14286	0	PCNA	5	0	0	LUPUS
1	26	PCNA	15.98	0.83	5.22	4	15.219	0	PCNA	4.6	0.26	5.7	4	4.38095	0	PCNA	3	0	0	LUPUS
1	27	PCNA	13.21	0.26	2	4	12.581	0	PCNA	3.98	0.42	10.46	4	3.79048	0	PCNA				ARTHRITIS
1	28	PCNA	16.91	0.69	4.1	4	16.1048	0	PCNA	8.34	0.43	5.18	3	7.94286	0	PCNA	4	0	0	LUPUS
1	29	PCNA	13.39	0.29	2.19	4	12.7524	0	PCNA	4.27	0.35	8.2	3	4.06667	0	PCNA				LUPUS
1	30	PCNA	14.08	0.33	2.32	4	13.4095	0	PCNA	2.76	0.09	3.19	4	2.62857	0	PCNA	3	0	0	SJOGREN
1	31	PCNA	15.04	0.26	1.75	4	14.3238	0	PCNA	3.89	0.54	13.83	4	3.70476	0	PCNA	2	0	0	LUPUS
1	32	PCNA	20.76	2.04	9.85	4	19.7714	0	PCNA	13.31	3.16	23.7	4	12.6762	0	PCNA				LUPUS
1	33	PCNA	11.7	0.62	5.27	4	11.1429	0	PCNA	5.44	0.87	15.97	4	5.18095	0	PCNA				SJOGREN
1	35	PCNA	14.47	0.3	2.04	4	13.781	0	PCNA	18.79	1.32	7.01	4	17.8952	0	PCNA				EPILEPSY
1	36	PCNA	10.24	0.29	2.81	4	9.75238	0	PCNA	13.49	0.58	4.27	4	12.8476	0	PCNA				LUPUS
1	37	PCNA	11.1	0.73	6.6	4	10.5714	0	PCNA	12.26	0.53	4.34	4	11.6762	0	PCNA				THROMBOCYTOPENIA
1	38	PCNA	12.45	0.93	7.47	4	11.8571	0	PCNA	13.05	0.53	4.04	4	12.4286	0	PCNA				ARTHRITIS
1	39	PCNA	9.63	0.45	4.66	4	9.17143	0	PCNA	10.11	0.19	1.93	4	9.62857	0	PCNA	5	0	0	LUPUS
1	40	PCNA	4.68	0.51	11	4	4.45714	0	PCNA	8.58	0.44	5.07	4	8.17143	0	PCNA				DIZZINESSMUSCULAR WEAKNESS
1	41	PCNA	26.28	1.85	7.03	4	25.0286	0	PCNA	19.97	3.03	15.16	4	19.019	0	PCNA	0	0	0	LUPUS
1	42	PCNA	3.23	1.09	33.8	4	3.07619	0	PCNA	6.16	0.18	2.9	4	5.86667	0	PCNA				LUPUS
1	43	PCNA	6.6	0.4	6.05	4	6.28571	0	PCNA	3.09	0.4	12.8	3	2.94286	0	PCNA				APS
1	44	PCNA	14.54	1.23	8.44	4	13.8476	0	PCNA	12.26	0.79	6.41	3	11.6762	0	PCNA				LUPUS
1	45	PCNA	3.4	0.87	25.49	4	3.2381	0	PCNA	5	0.59	11.72	4	4.7619	0	PCNA	6	0	0	LUPUS
1	46	PCNA	15.69	0.85	5.44	4	14.9429	0	PCNA	10.58	0.81	7.66	4	10.0762	0	PCNA				Pericarditis
1	47	PCNA	19.84	1.12	5.66	4	18.8952	0	PCNA	13.18	0.38	2.89	4	12.5524	0	PCNA				APS
1	48	PCNA	20.83	0.74	3.55	4	19.8381	0	PCNA	19.25	1.21	6.28	4	18.3333	0	PCNA	4	0	0	LUPUS
1	49	PCNA	25.8	1.6	6.19	4	24.5714	0	PCNA	31.66	2.21	6.99	3	30.1524	0	PCNA	8	0	0	LUPUS
1	50	PCNA	14.09	0.38	2.71	4	13.419	0	PCNA	4.36	0.74	17.02	4	4.15238	0	PCNA				LUPUS
1	51	PCNA	13.36	1.23	9.22	4	12.7238	0	PCNA	2.96	0.38	12.99	4	2.81905	0	PCNA				MUSCLE PAIN
1	52	PCNA	23.59	0.63	2.67	4	22.4667	0	PCNA	26.66	1.12	4.19	4	25.3905	0	PCNA	5	0	0	SJOGREN
1	53	PCNA	18.33	0.36	1.98	4	17.4571	0	PCNA	2.61	0.63	24.03	4	2.48571	0	PCNA				GUILLAIN BARRE
1	54	PCNA	9.46	0.62	6.56	4	9.00952	0	PCNA	-6.6	0.39	5.94	4	-6.28571	0	PCNA				MEDULLOBLASTOMA
1	55	PCNA	11.43	4.21	36.78	4	10.8857	0	PCNA	-1.89	2.84	150.42	4	-1.8	0	PCNA				thyroiditis
1	56	PCNA	15.31	1.11	7.24	4	14.581	0	PCNA	-0.25	0.39	155.73	4	-0.238095	0	PCNA				LUPUS
1	57	PCNA	11.33	0.66	5.8	4	10.7905	0	PCNA	2.29	0.4	17.31	4	2.18095	0	PCNA	6	0	0	LUPUS
1	58	PCNA	7	0.37	5.31	4	6.66667	0	PCNA	1.5	0.91	60.56	4	1.42857	0	PCNA	3	0	0	FATIGUE
1	59	PCNA	10.41	0.62	5.95	4	9.91429	0	PCNA	18.95	0.44	2.34	4	18.0476	0	PCNA	7	0	0	LUPUS
1	60	PCNA	169.69	8.9	5.24	4	161.61	1	PCNA	123.02	9.09	7.39	4	117.162	1	PCNA	5	0	1	LUPUS	IMMUNODOT POSITIVE
1	61	PCNA	9.38	0.31	3.35	4	8.93333	0	PCNA	2.18	0.59	26.93	4	2.07619	0	PCNA				LUPUS
1	62	PCNA	6.86	0.23	3.32	4	6.53333	0	PCNA	23.88	1	4.17	4	22.7429	0	PCNA	3	0	0	LUPUS
1	63	PCNA	9.59	0.73	7.62	4	9.13333	0	PCNA	23.88	1	4.17	4	22.7429	0	PCNA	3	0	0	LUPUS
1	64	PCNA	11.5	0.28	2.41	4	10.9524	0	PCNA	20.69	3.29	15.92	4	19.7048	0	PCNA				LUPUS
1	65	PCNA	5.4	0.66	12.28	4	5.14286	0	PCNA	9.41	2.55	27.11	4	8.9619	0	PCNA				LUPUS
1	66	PCNA	-0.44	0.42	96.19	4	-0.419048	0	PCNA	3.2	0.92	28.71	4	3.04762	0	PCNA				PRIMARY APS
1	67	PCNA	5.83	0.31	5.26	4	5.55238	0	PCNA	7.81	2.6	33.23	4	7.4381	0	PCNA				SYSTEMIC SCLERODERMA (PMSCL +)
1	68	PCNA	8.67	0.51	5.86	4	8.25714	0	PCNA	11.66	1.9	16.33	4	11.1048	0	PCNA	4	0	0	LUPUS
1	69	PCNA	4.29	0.8	18.6	4	4.08571	0	PCNA	2.03	1.09	53.67	4	1.93333	0	PCNA				RA
1	70	PCNA	7.62	0.27	3.49	4	7.25714	0	PCNA	4.95	1.46	29.49	2	4.71429	0	PCNA				NOI DISEASE
2	1	PCNA	33.95	5.76	16.96	4	32.3333	0	PCNA	12.85	1.29	10.01	4	12.2381	0	PCNA	7	0	0	LUPUS
2	2	PCNA	25.12	1.37	5.46	4	23.9238	0	PCNA	7.19	0.62	8.69	4	6.84762	0	PCNA	22	0	0	LUPUS
2	3	PCNA	8.18	0.77	9.43	4	7.79048	0	PCNA	0.95	0.74	77.82	4	0.904762	0	PCNA				SJOGREN
2	4	PCNA	7.8	1.45	18.64	4	7.42857	0	PCNA	-4.63	1	21.55	4	-4.40952	0	PCNA				LUPUS
2	5	PCNA	27.45	1.48	5.4	4	26.1429	0	PCNA	18.06	3.28	18.19	4	17.2	0	PCNA	20	0	0	LUPUS
2	6	PCNA	7.39	1.04	14.1	4	7.0381	0	PCNA	-9.89	1.39	14.1	4	-9.41905	0	PCNA	1	0	0	SJOGREN
2	7	PCNA	2.64	1.12	42.3	4	2.51429	0	PCNA	-5.54	1.35	24.33	4	-5.27619	0	PCNA	3	0	0	LUPUS + RA
2	8	PCNA	-1.42	1.77	124.32	4	-1.35238	0	PCNA	-13.39	0.57	4.22	4	-12.7524	0	PCNA				LUPUS
2	9	PCNA	27.24	1.12	4.11	3	25.9429	0	PCNA	18.19	0.62	3.43	4	17.3238	0	PCNA	3	0	0	LUPUS
2	10	PCNA	2.65	0.29	10.99	4	2.52381	0	PCNA	4.45	1.72	38.7	4	4.2381	0	PCNA				LUPUS
2	11	PCNA	4.01	0.83	20.79	4	3.81905	0	PCNA	-4.36	0.99	22.73	4	-4.15238	0	PCNA				LUPUS
2	12	PCNA	23.57	0.43	1.83	4	22.4476	0	PCNA	10.12	1.4	13.79	4	9.6381	0	PCNA	18	0	0	LUPUS
2	13	PCNA	7.63	1.54	20.14	4	7.26667	0	PCNA	-6.83	1.08	15.84	4	-6.50476	0	PCNA				LUPUS
2	14	PCNA	9.29	2.17	23.37	4	8.84762	0	PCNA	-5.01	0.6	11.99	4	-4.77143	0	PCNA	5	0	0	SJOGREN
2	15	PCNA	5.28	0.83	15.69	4	5.02857	0	PCNA	1.81	0.9	49.46	4	1.72381	0	PCNA	29	0	0	LUPUS
2	16	PCNA	11.09	1.49	13.48	4	10.5619	0	PCNA	-1.53	0.77	50.34	4	-1.45714	0	PCNA	2	0	0	SJOGREN
2	17	PCNA	11.19	1.18	10.55	4	10.6571	0	PCNA	-3.54	2.25	63.59	4	-3.37143	0	PCNA	8	0	0	LUPUS
2	18	PCNA	5.75	1.76	30.66	4	5.47619	0	PCNA	5.91	1.24	21.01	4	5.62857	0	PCNA	1	0	0	LUPUS
2	19	PCNA	14.2	2.69	18.98	4	13.5238	0	PCNA	-3.98	2.13	53.56	4	-3.79048	0	PCNA	8	0	0	LUPUS
2	20	PCNA	27.27	1.29	4.73	4	25.9714	0	PCNA	21.8	2.49	11.41	4	20.7619	0	PCNA	18	0	0	LUPUS
2	21	PCNA	20.5	1.88	9.18	4	19.5238	0	PCNA	7.5	0.77	10.26	4	7.14286	0	PCNA	7	0	0	LUPUS
2	22	PCNA	18.7	0.27	1.46	4	17.8095	0	PCNA	3.48	1.34	38.38	4	3.31429	0	PCNA	3	0	0	RAYNAUDS
2	23	PCNA	7.58	0.78	10.28	4	7.21905	0	PCNA	-6.9	0.77	11.12	4	-6.57143	0	PCNA				RAYNAUDS
2	24	PCNA	21.37	0.76	3.56	3	20.3524	0	PCNA	10.34	2	19.35	4	9.84762	0	PCNA				FATIGUE MUSCLE PAIN
2	25	PCNA	16.89	3.91	23.16	4	16.0857	0	PCNA	0.56	1.49	264.94	4	0.533333	0	PCNA				LUPUS
2	26	PCNA	7.51	0.95	12.64	4	7.15238	0	PCNA	-2.08	0.81	38.81	4	-1.98095	0	PCNA				LUPUS
2	27	PCNA	9.9	1.25	12.66	4	9.42857	0	PCNA	-6.77	0.49	7.23	4	-6.44762	0	PCNA				GIANT CELL ARTERITIS
2	28	PCNA	13.22	2.23	16.9	4	12.5905	0	PCNA	1.18	2.02	170.41	4	1.12381	0	PCNA	12	0	0	LUPUS
2	29	PCNA	6.14	1.04	17	4	5.84762	0	PCNA	1.53	1.19	77.72	4	1.45714	0	PCNA	3	0	0	LUPUS
2	30	PCNA	10.36	1.93	18.61	4	9.86667	0	PCNA	2.85	0.39	13.68	4	2.71429	0	PCNA	6	0	0	LUPUS
2	31	PCNA	-4.42	0.69	15.48	4	-4.20952	0	PCNA	1.37	0.5	36.33	4	1.30476	0	PCNA				HASHIMOTO
2	32	PCNA	8.57	1.8	21.03	4	8.1619	0	PCNA	8.38	2.17	25.93	4	7.98095	0	PCNA	1	0	0	LUPUS
2	33	PCNA	2.22	0.81	36.32	4	2.11429	0	PCNA	-6.52	0.82	12.6	4	-6.20952	0	PCNA				FATIGUE MUSCLE PAIN
2	34	PCNA	9.62	2.12	22.07	4	9.1619	0	PCNA	-5.46	1.95	35.74	4	-5.2	0	PCNA	2	0	0	LUPUS
2	35	PCNA	10.32	0.96	9.29	4	9.82857	0	PCNA	6.14	1.69	27.52	4	5.84762	0	PCNA	18	0	0	LUPUS
2	36	PCNA	21.6	2.12	9.8	3	20.5714	0	PCNA	7.84	1.21	15.4	4	7.46667	0	PCNA				LUPUS
2	37BIS	PCNA	-0.61	1.95	320.96	4	-0.580952	0	PCNA	5.73	4.41	76.96	4	5.45714	0	PCNA	0	0	0	LUPUS
2	38	PCNA	-1.07	0.44	40.88	4	-1.01905	0	PCNA	-3.05	1.52	49.84	4	-2.90476	0	PCNA				LUPUS
2	39	PCNA	-0.72	5.38	746.96	4	-0.685714	0	PCNA	-9.92	0.71	7.2	4	-9.44762	0	PCNA	2	0	0	LUPUS
2	40	PCNA	27.3	2.25	8.23	4	26	0	PCNA	19.4	1.61	8.29	4	18.4762	0	PCNA	9	0	0	LUPUS
2	41	PCNA	141.7	16.6	11.71	4	134.952	1	PCNA	162.22	22.28	13.74	4	154.495	1	PCNA	6	0	0	LUPUS
2	42	PCNA	32.88	3.91	11.9	2	31.3143	0	PCNA	27.81	1.8	6.47	3	26.4857	0	PCNA	2	0	0	SHARP
2	43	PCNA	3.65	0.65	17.75	4	3.47619	0	PCNA	-0.4	0.61	153.74	4	-0.380952	0	PCNA				LUPUS
2	44	PCNA	22.84	1.38	6.04	4	21.7524	0	PCNA	12.55	2.72	21.68	4	11.9524	0	PCNA	3	0	0	LUPUS
2	45	PCNA	186.49	5.12	2.74	4	177.61	1	PCNA	238.84	17.57	7.36	4	227.467	1	PCNA	4	0	1	LUPUS	IMMUNOBLOTTING POS
2	46	PCNA	6.01	0.97	16.07	4	5.72381	0	PCNA	-2.05	0.63	30.7	4	-1.95238	0	PCNA	24	0	0	LUPUS
2	47	PCNA	0.89	0.48	54.33	4	0.847619	0	PCNA	-0.76	0.86	112.37	4	-0.72381	0	PCNA	2	0	0	LUPUS
2	48	PCNA	8.88	1.3	14.61	4	8.45714	0	PCNA	-4.01	1.65	41.28	4	-3.81905	0	PCNA	9	0	0	LUPUS
2	49	PCNA	15.05	0.83	5.49	4	14.3333	0	PCNA	-5.32	2.18	40.99	4	-5.06667	0	PCNA	2	0	0	LUPUS
2	50	PCNA	5.82	0.73	12.59	4	5.54286	0	PCNA	-0.27	0.41	150.76	4	-0.257143	0	PCNA	2	0	0	LUPUS
2	51	PCNA	23.09	0.81	3.51	4	21.9905	0	PCNA	5.68	1.91	33.69	4	5.40952	0	PCNA				APS
2	52	PCNA	9.23	0.93	10.1	4	8.79048	0	PCNA	-2.16	1.53	70.97	4	-2.05714	0	PCNA				NO DISEASE
2	53	PCNA	21.65	2.51	11.62	4	20.619	0	PCNA	2.06	1.75	85.13	4	1.9619	0	PCNA	1	0	0	LUPUS
2	54	PCNA	3.9	0.32	8.11	4	3.71429	0	PCNA	-7.69	0.75	9.74	4	-7.32381	0	PCNA	4	0	0	THROMBOSIS
2	55	PCNA	-0.46	0.62	134.3	4	-0.438095	0	PCNA	-5.57	0.49	8.81	4	-5.30476	0	PCNA	2	0	0	LUPUS
2	56	PCNA	-1.57	0.16	10.22	4	-1.49524	0	PCNA	-7.9	0.53	6.65	4	-7.52381	0	PCNA				LUPUS
2	57	PCNA	-0.96	0.47	49.4	4	-0.914286	0	PCNA	-7.03	1.29	18.28	4	-6.69524	0	PCNA				LUPUS
2	58	PCNA	-1.26	0.75	59.41	4	-1.2	0	PCNA	-5.62	1.02	18.15	4	-5.35238	0	PCNA	1	0	0	LUPUS
2	59	PCNA	-2.73	0.86	31.53	4	-2.6	0	PCNA	-7.96	1.31	16.46	4	-7.58095	0	PCNA				CRYOGLOBULINAEMIA
2	60	PCNA	-1.63	0.91	56.01	4	-1.55238	0	PCNA	-8.41	0.55	6.56	4	-8.00952	0	PCNA				TYPE I DIABETES
2	61	PCNA	32.11	3.82	11.89	4	30.581	0	PCNA	23.16	1.89	8.16	3	22.0571	0	PCNA	4	0	0	LUPUS APS
2	62	PCNA	1.2	1.08	90.04	4	1.14286	0	PCNA	-1.84	0.83	45.39	4	-1.75238	0	PCNA	4	0	0	SJOGREN
2	63	PCNA	4.1	1.16	28.33	4	3.90476	0	PCNA	-7.57	0.77	10.21	4	-7.20952	0	PCNA	5	0	0	LUPUS
2	64	PCNA	-2.03	0.67	33.05	4	-1.93333	0	PCNA	-4.81	0.82	16.95	4	-4.58095	0	PCNA				HYPERACOUSIA
2	65	PCNA	41.13	1.31	3.17	4	39.1714	0	PCNA	28.98	2.57	8.88	4	27.6	0	PCNA				RA
2	66	PCNA	0.35	0.5	140.36	4	0.333333	0	PCNA	-6.29	0.65	10.41	4	-5.99048	0	PCNA	0	0	0	LUPUS
2	67	PCNA	7.39	0.84	11.4	4	7.0381	0	PCNA	-3.33	0.43	12.9	4	-3.17143	0	PCNA				LUPUS
2	68	PCNA	4.3	1.18	27.45	4	4.09524	0	PCNA	-11.88	1.44	12.12	4	-11.3143	0	PCNA				LUPUS
2	69	PCNA	0.79	0.68	86.81	4	0.752381	0	PCNA	-6.53	0.38	5.88	4	-6.21905	0	PCNA				HYPERTENSION
2	70	PCNA	0.57	0.41	72.28	4	0.542857	0	PCNA	-0.25	0.96	379.33	4	-0.238095	0	PCNA	0	0	0	LUPUS
2	71	PCNA	69.44	3.33	4.8	4	66.1333	1	PCNA	60.03	6.62	11.03	4	57.1714	1	PCNA	24	0	0	LUPUS	BLOT NEG
2	72	PCNA	25.97	1.77	6.81	3	24.7333	0	PCNA	15.48	2.21	14.25	4	14.7429	0	PCNA				LUPUS
2	73	PCNA	12.43	0.69	5.57	4	11.8381	0	PCNA	-0.95	1.08	114.04	4	-0.904762	0	PCNA	0	0	0	LUPUS
2	74	PCNA	2.4	0.51	21.44	4	2.28571	0	PCNA	0.48	0.18	37.82	4	0.457143	0	PCNA				APS
2	75	PCNA	45.96	6.52	14.19	4	43.7714	1	PCNA	44.7	2.22	4.96	4	42.5714	1	PCNA	24	0	0	LUPUS
2	76	PCNA	42.76	3.72	8.69	3	40.7238	1	PCNA	57.26	3.22	5.62	4	54.5333	1	PCNA	19	0	0	LUPUS
2	77	PCNA	-0.93	0.75	81.35	4	-0.885714	0	PCNA	-2.39	1.66	69.61	4	-2.27619	0	PCNA				ANCA VASCULITIS
2	78	PCNA	-2.47	0.49	19.99	4	-2.35238	0	PCNA	-2.62	0.72	27.62	4	-2.49524	0	PCNA				RA
2	79	PCNA	4.57	0.43	9.4	4	4.35238	0	PCNA	-2.03	0.79	38.66	4	-1.93333	0	PCNA				ANCA VASCULITIS
2	80	PCNA	5.8	0.52	9.05	4	5.52381	0	PCNA	0.21	0.82	387.19	4	0.2	0	PCNA				FACIAL PAIN
2	81	PCNA	35.27	2	5.66	3	33.5905	0	PCNA	9.54	0.49	5.15	4	9.08571	0	PCNA				LUPUS
2	82	PCNA	7.33	0.53	7.28	4	6.98095	0	PCNA	-0.81	0.49	60.21	4	-0.771429	0	PCNA				THROMBOSIS
2	83	PCNA	7.55	1.97	26.15	4	7.19048	0	PCNA	-1.08	1.32	122.24	4	-1.02857	0	PCNA				PERICARDITIS
2	84	PCNA	5.75	0.26	4.46	3	5.47619	0	PCNA	-0.14	0.39	286.11	4	-0.133333	0	PCNA				NO DISEASE
2	85	PCNA	4	0.57	14.14	3	3.80952	0	PCNA	-0.65	1.05	160.46	4	-0.619048	0	PCNA				NO DISEASE
2	86	PCNA	12.05	1.11	9.22	4	11.4762	0	PCNA	-2.75	0.6	21.91	4	-2.61905	0	PCNA				ANCA VASCULITIS
2	87	PCNA	4.12	1.28	31.04	4	3.92381	0	PCNA	-4.42	0.86	19.51	4	-4.20952	0	PCNA				ANCA VASCULITIS
2	88	PCNA	9.75	0.58	5.95	4	9.28571	0	PCNA	-0.53	0.47	89.41	4	-0.504762	0	PCNA				RAYNAUD's
2	89	PCNA	145.77	10.64	7.3	4	138.829	1	PCNA	143.18	12.62	8.81	4	136.362	1	PCNA			1	LUPUS	IMMUNOBLOTTING POS
2	90	PCNA	6.04	0.82	13.53	4	5.75238	0	PCNA	-2.26	0.66	29.19	4	-2.15238	0	PCNA				SHARP
2	91	PCNA	7.65	0.2	2.59	4	7.28571	0	PCNA	-0.22	0.67	306.14	4	-0.209524	0	PCNA				LUPUS
2	92	PCNA	3.29	1.5	45.62	4	3.13333	0	PCNA	-5.23	1.55	29.69	4	-4.98095	0	PCNA	4	0	0	DERMATOMYOSITIS
2	93	PCNA	5.87	1.61	27.37	4	5.59048	0	PCNA	-0.57	0.51	88.54	4	-0.542857	0	PCNA				LUPUS
2	94	PCNA	3.32	0.74	22.13	4	3.1619	0	PCNA	-6.05	0.76	12.54	4	-5.7619	0	PCNA				ANCA VASCULITIS
2	95	PCNA	5.42	1.15	21.17	4	5.1619	0	PCNA	3.14	1.25	39.96	4	2.99048	0	PCNA	3	0	0	LUPUS
2	96	PCNA	2.25	1.84	81.73	4	2.14286	0	PCNA	-5.47	0.52	9.46	4	-5.20952	0	PCNA	2	0	0	LUPUS
2	97	PCNA	14.09	0.73	5.21	4	13.419	0	PCNA	-4.4	0.52	11.89	4	-4.19048	0	PCNA				APS
2	98	PCNA	8.11	2.4	29.63	4	7.72381	0	PCNA	-1.73	1.07	62.26	4	-1.64762	0	PCNA				APS
2	99	PCNA	8.88	1.27	14.26	4	8.45714	0	PCNA	-2.1	0.59	27.91	4	-2	0	PCNA	1	0	0	LUPUS
2	100	PCNA	7.85	0.58	7.33	4	7.47619	0	PCNA	11.03	1.13	10.27	4	10.5048	0	PCNA				LUPUS
2	101	PCNA	1.9	1.06	55.74	4	1.80952	0	PCNA	0.77	0.45	57.69	3	0.733333	0	PCNA	3	0	0	LUPUS
2	102	PCNA	22.62	1.49	6.6	4	21.5429	0	PCNA	24.26	3.41	14.07	4	23.1048	0	PCNA	2	0	0	LUPUS
2	103	PCNA	23.81	1.28	5.38	4	22.6762	0	PCNA	17.28	0.84	4.88	3	16.4571	0	PCNA				LUPUS
2	104	PCNA	27.3	2.54	9.3	4	26	0	PCNA	30.06	5.33	17.75	4	28.6286	0	PCNA				ANCA VASCULITIS
2	105	PCNA	3.71	0.63	16.86	4	3.53333	0	PCNA	-2.46	0.41	16.48	4	-2.34286	0	PCNA				DRY MOUTH
2	106	PCNA	1.43	0.56	38.88	4	1.3619	0	PCNA	-3.44	0.23	6.59	4	-3.27619	0	PCNA	2	0	0	SJOGREN
2	107	PCNA	24.58	0	0	1	23.4095	0	PCNA	25.88	2.71	10.47	4	24.6476	0	PCNA	1	0	0	LUPUS
2	108	PCNA	6.67	0	0	1	6.35238	0	PCNA	0.67	0.54	80.73	4	0.638095	0	PCNA				THROMBOSIS
2	109	PCNA	21.76	0.81	3.73	4	20.7238	0	PCNA	18.07	2.63	14.54	4	17.2095	0	PCNA	65	1	0	LUPUS	BLOT NEG
2	110	PCNA	5.79	0.37	6.42	4	5.51429	0	PCNA	0.42	0.87	204.46	4	0.4	0	PCNA	77	1	0	LUPUS	IMMUNOBLOTTING NEG
2	111	PCNA	1.52	0.61	40.22	4	1.44762	0	PCNA	-7	0.91	13.04	4	-6.66667	0	PCNA				LUPUS
2	112	PCNA	10.07	0.82	8.11	4	9.59048	0	PCNA	9.4	1.04	11.11	4	8.95238	0	PCNA	1	0	0	LUPUS
2	113	PCNA	-1.66	0.5	30.31	4	-1.58095	0	PCNA	-7.32	0.49	6.7	4	-6.97143	0	PCNA				CHRONIC UVEITIS
2	114	PCNA	-0.71	0.5	71.57	4	-0.67619	0	PCNA	-5.02	0.56	11.07	4	-4.78095	0	PCNA				LUPUS
2	115	PCNA	3.32	0.64	19.23	4	3.1619	0	PCNA	-4.37	1.17	26.77	4	-4.1619	0	PCNA				JOINT PAIN
2	116	PCNA	7.51	0.76	10.18	4	7.15238	0	PCNA	3.38	1.09	32.43	4	3.21905	0	PCNA				LUPUS
2	117	PCNA	-2.42	0.52	21.49	4	-2.30476	0	PCNA	-9.68	0.74	7.68	4	-9.21905	0	PCNA				LUPUS
2	118	PCNA	37.17	1.07	2.87	4	35.4	0	PCNA	-1.77	1.12	63.01	4	-1.68571	0	PCNA	8	0	0	LUPUS
2	119	PCNA	35.44	0.42	1.19	3	33.7524	0	PCNA	-8.38	0.63	7.46	4	-7.98095	0	PCNA				APS
2	120	PCNA	32.37	4.9	15.14	3	30.8286	0	PCNA	-3.59	0.95	26.62	4	-3.41905	0	PCNA	3	0	0	LUPUS
2	121	PCNA	183.79	23.6	12.84	4	175.038	1	PCNA	83.18	9.17	11.02	4	79.219	1	PCNA	17	0	0	LUPUS
2	122	PCNA	31.83	0.64	2.01	4	30.3143	0	PCNA	-8.72	1.38	15.79	4	-8.30476	0	PCNA	2	0	0	MYOSITIS
2	123	PCNA	24.46	0.72	2.95	4	23.2952	0	PCNA	-8.38	0.57	6.77	4	-7.98095	0	PCNA	0	0	0	LUPUS
2	124	PCNA	11.52	1.52	13.19	4	10.9714	0	PCNA	-2.9	1.52	52.36	4	-2.7619	0	PCNA				FEVER
2	125	PCNA	8.19	0.72	8.79	4	7.8	0	PCNA	-3.21	0.17	5.39	4	-3.05714	0	PCNA	10	0	0	SHARP
2	126	PCNA	34.87	0.47	1.34	4	33.2095	0	PCNA	13.52	2.06	15.21	4	12.8762	0	PCNA	3	0	0	LUPUS
2	127	PCNA	7.5	0.43	5.73	4	7.14286	0	PCNA	0.26	0.74	288.01	4	0.247619	0	PCNA	4	0	0	LUPUS
2	128	PCNA	3.6	0.6	16.65	4	3.42857	0	PCNA	-4.44	0.83	18.79	4	-4.22857	0	PCNA				KIKUCHI
2	129	PCNA	66.77	6.19	9.27	4	63.5905	1	PCNA	8.17	1.58	19.39	4	7.78095	0	PCNA	10	0	0	LUPUS
2	130	PCNA	-1.53	0.69	45.2	4	-1.45714	0	PCNA	-7.52	0.65	8.61	4	-7.1619	0	PCNA	1	0	0	LUPUS
2	131	PCNA	6.12	1.4	22.91	4	5.82857	0	PCNA	2.74	1.01	36.86	4	2.60952	0	PCNA	14	0	0	LUPUS
2	132	PCNA	-0.5	0.23	45.48	4	-0.47619	0	PCNA	-4.4	0.29	6.67	4	-4.19048	0	PCNA				LUPUS
2	133	PCNA	19.77	0.92	4.65	4	18.8286	0	PCNA	9.36	1.59	16.97	4	8.91429	0	PCNA	21	0	0	LUPUS
2	134	PCNA	2.32	0.57	24.37	4	2.20952	0	PCNA	-7.04	1.59	22.58	4	-6.70476	0	PCNA				LUPUS
3	1	PCNA	46.61	2.44	5.23	4	44.3905	1	PCNA	18.76	1.39	7.4	4	17.8667	0	PCNA	5	0	0	LUPUS
3	2	PCNA	16.83	1.16	6.88	2	16.0286	0	PCNA	3.22	1.1	34.02	4	3.06667	0	PCNA	5	0	0	LUPUS
3	3	PCNA	6.66	0.73	10.97	4	6.34286	0	PCNA	1.08	0.95	88.3	4	1.02857	0	PCNA				LUPUS
3	4	PCNA	25.94	1.44	5.55	4	24.7048	0	PCNA	15.72	1.76	11.17	4	14.9714	0	PCNA	3	0	0	LUPUS
3	5	PCNA	17.7	0.9	5.06	4	16.8571	0	PCNA	7.47	0.45	6.02	4	7.11429	0	PCNA				HEALTHY
3	6	PCNA	12.67	0.35	2.72	4	12.0667	0	PCNA	7.66	1.2	15.66	4	7.29524	0	PCNA	1	0	0	BEHCET
3	7	PCNA	13.29	2.99	22.54	4	12.6571	0	PCNA	4.16	1.23	29.49	4	3.9619	0	PCNA	3	0	0	LUPUS
3	8	PCNA	26.05	0.7	2.7	4	24.8095	0	PCNA	12.8	0.45	3.49	4	12.1905	0	PCNA	1	0	0	SHARP LUPUS
3	9	PCNA	24.52	0.36	1.48	4	23.3524	0	PCNA	16.25	0.77	4.76	4	15.4762	0	PCNA	2	0	0	LUPUS
3	10	PCNA	13.03	1.01	7.78	4	12.4095	0	PCNA	14.22	1.11	7.78	4	13.5429	0	PCNA				LUPUS PRIMARY CHOLANGIATIS
3	11	PCNA	50.13	1.88	3.74	4	47.7429	1	PCNA	37.26	1.55	4.15	4	35.4857	0	PCNA	10	0	0	LUPUS
3	12	PCNA	22.07	0.33	1.51	4	21.019	0	PCNA	19.16	0.51	2.67	4	18.2476	0	PCNA				LUPUS
3	13	PCNA	42.36	2.11	4.99	4	40.3429	1	PCNA	34.73	1.8	5.17	4	33.0762	0	PCNA	16	0	0	LUPUS
3	14	PCNA	23.66	0.68	2.85	4	22.5333	0	PCNA	5.59	1.16	20.79	4	5.32381	0	PCNA	8	0	0	LUPUS
3	15	PCNA	36.48	2.79	7.64	4	34.7429	0	PCNA	23.16	1.73	7.46	3	22.0571	0	PCNA	24	0	0	LUPUS
3	16	PCNA	28.64	2.32	8.1	4	27.2762	0	PCNA	14.56	2.7	18.57	4	13.8667	0	PCNA	9	0	0	LUPUS
3	17	PCNA	29.31	3.59	12.26	4	27.9143	0	PCNA	11.83	0.4	3.39	4	11.2667	0	PCNA	6	0	0	LUPUS
3	18	PCNA	30.15	1.53	5.08	4	28.7143	0	PCNA	17.27	0.8	4.65	4	16.4476	0	PCNA	52	1	0	LUPUS	FALSE POSITIVE
3	19	PCNA	43.72	4.06	9.28	4	41.6381	1	PCNA	25.49	1.07	4.18	4	24.2762	0	PCNA	6	0	0	LUPUS
3	20	PCNA	38.73	7.17	18.52	4	36.8857	0	PCNA	19.2	0.81	4.23	4	18.2857	0	PCNA	1	0	0	LUPUS
3	21	PCNA	20.08	1.09	5.44	4	19.1238	0	PCNA	19.48	1.61	8.24	3	18.5524	0	PCNA	0	0	0	CREST
3	22	PCNA	7.19	0.75	10.48	4	6.84762	0	PCNA	15.7	0.71	4.51	4	14.9524	0	PCNA	0	0	0	MYOSITIS
3	23	PCNA	9.61	1.7	17.67	4	9.15238	0	PCNA	18.32	0.92	5.03	4	17.4476	0	PCNA	0	0	0	SYSTEMIC SCLEROSIS
3	25	PCNA	15.41	0.68	4.41	3	14.6762	0	PCNA	3.98	0.42	10.53	4	3.79048	0	PCNA	0	0	0	LUPUS RAYNAUDS
3	26	PCNA	8.14	0.32	3.87	4	7.75238	0	PCNA	2.86	0.36	12.59	4	2.72381	0	PCNA	1	0	0	LUPUS
3	27	PCNA	18.95	2.38	12.53	3	18.0476	0	PCNA	1.84	4.37	237.34	4	1.75238	0	PCNA	3	0	0	LUPUS
3	28	PCNA	12.03	0.97	8.03	4	11.4571	0	PCNA	1.89	0.6	31.68	4	1.8	0	PCNA	1	0	0	CREST
3	29	PCNA	4.74	0.33	6.91	4	4.51429	0	PCNA	-0.29	1.24	427.28	4	-0.27619	0	PCNA	2	0	0	LUPUS
3	30	PCNA	23.28	2.38	10.22	4	22.1714	0	PCNA	19.89	0.76	3.85	4	18.9429	0	PCNA	1	0	0	SHARP LUPUS
3	31	PCNA	24.17	1.09	4.51	4	23.019	0	PCNA	11.2	0.51	4.57	4	10.6667	0	PCNA	0	0	0	SHARP
3	32	PCNA	19.12	0.12	0.62	4	18.2095	0	PCNA	8.81	0.23	2.57	4	8.39048	0	PCNA	0	0	0	CREST
3	33	PCNA	19.44	1.99	10.23	4	18.5143	0	PCNA	12.54	0.68	5.43	4	11.9429	0	PCNA	5	0	0	LUPUS

## Sheet: RIBOP
		WHOLE BLOOD							SERA
SERIES	NUMBER	Probe	Mean GRU	Std Dev	%CV	# of Sensors	UA	pos neg	Probe	Mean GRU	Std Dev	%CV	# of Sensors	UA	pos neg		FIDIS DATA	pos:neg	CONCLUSION	DIAGNOSIS	CONCLUSION	ELISA	pos:neg	FARR	pos/neg	REMARKS
1	1	Ribo-P P0	23.71	0.76	3.21	4	16.9357	0	Ribo-P P0	14.06	1.14	8.1	4	10.0429	0	Ribo-P P0				CUTANEOUS LUPUS
1	2	Ribo-P P0	18.79	1.05	5.57	4	13.4214	0	Ribo-P P0	13.98	0.66	4.71	4	9.98571	0	Ribo-P P0	0	0	0	Idiopathic Raynaud
1	3	Ribo-P P0	7.92	0.39	4.86	4	5.65714	0	Ribo-P P0	18.51	1.12	6.06	4	13.2214	0	Ribo-P P0	0	0	0	Sjogren
1	4	Ribo-P P0	9.12	1.59	17.47	4	6.51429	0	Ribo-P P0	12.69	0.83	6.54	4	9.06429	0	Ribo-P P0	1	0	0	Behçet
1	5	Ribo-P P0	-2.83	2.14	75.56	4	-2.02143	0	Ribo-P P0	9.91	0.86	8.64	4	7.07857	0	Ribo-P P0				Lyme disease
1	6	Ribo-P P0	7.28	2.62	36.02	4	5.2	0	Ribo-P P0	11.23	1.26	11.2	4	8.02143	0	Ribo-P P0				APS
1	7	Ribo-P P0	15.4	2.37	15.41	4	11	0	Ribo-P P0	5.31	1.45	27.37	4	3.79286	0	Ribo-P P0				Sjogren with anti-GW
1	8	Ribo-P P0	7.17	0.66	9.16	4	5.12143	0	Ribo-P P0	7.15	0.48	6.74	4	5.10714	0	Ribo-P P0	0	0	0	Raynauds with anti-PCNA
1	9	Ribo-P P0	8.08	0.7	8.65	4	5.77143	0	Ribo-P P0	6.08	0.61	9.96	4	4.34286	0	Ribo-P P0				Lupus with antinucleosome
1	10	Ribo-P P0	26.38	2.32	8.8	3	18.8429	0	Ribo-P P0	19.07	5.79	30.37	4	13.6214	0	Ribo-P P0	3	0	0	LUPUS WITH NEPHRITIS
1	11	Ribo-P P0	21.13	4.78	22.65	4	15.0929	0	Ribo-P P0	21.58	5.54	25.68	4	15.4143	0	Ribo-P P0	0	0	0	LUPUS + SJOGREN
1	12	Ribo-P P0	11.05	0.39	3.52	4	7.89286	0	Ribo-P P0	5.42	6.31	116.5	4	3.87143	0	Ribo-P P0				CUTANEOUS LUPUS
1	13	Ribo-P P0	13.68	0.4	2.96	4	9.77143	0	Ribo-P P0	6.25	0.94	14.97	4	4.46429	0	Ribo-P P0				LUPUS
1	14	Ribo-P P0	14.22	4	28.12	4	10.1571	0	Ribo-P P0	9.94	0.82	8.24	4	7.1	0	Ribo-P P0				thyroiditis
1	15	Ribo-P P0	7.66	0.57	7.4	4	5.47143	0	Ribo-P P0	20.91	0.57	2.74	4	14.9357	0	Ribo-P P0				APS
1	16	Ribo-P P0	5.7	0.85	14.89	4	4.07143	0	Ribo-P P0	18.54	1.98	10.68	4	13.2429	0	Ribo-P P0				NO DISEASE
1	17	Ribo-P P0	6.14	0.41	6.6	4	4.38571	0	Ribo-P P0	12.27	1.27	10.32	4	8.76429	0	Ribo-P P0				STROKE
1	18	Ribo-P P0	6.79	0.16	2.32	4	4.85	0	Ribo-P P0	12.91	0.69	5.38	4	9.22143	0	Ribo-P P0				LUPUS APS
1	19	Ribo-P P0	23.14	1.78	7.7	4	16.5286	0	Ribo-P P0	23.78	1.11	4.69	4	16.9857	0	Ribo-P P0	ND			LUPUS
1	20	Ribo-P P0	8.26	0.83	9.99	4	5.9	0	Ribo-P P0	10.11	0.77	7.61	4	7.22143	0	Ribo-P P0				RA
1	21	Ribo-P P0	10.15	1.64	16.11	4	7.25	0	Ribo-P P0	11.85	0.29	2.49	4	8.46429	0	Ribo-P P0				Knee arthritis
1	22	Ribo-P P0	16.38	2.56	15.6	4	11.7	0	Ribo-P P0	22.48	0.51	2.29	4	16.0571	0	Ribo-P P0	1	0	0	SJOGREN
1	23	Ribo-P P0	22.92	1.44	6.29	4	16.3714	0	Ribo-P P0	23.95	0.5	2.08	4	17.1071	0	Ribo-P P0	1	0	0	LUPUS
1	24	Ribo-P P0	26.68	1.92	7.18	4	19.0571	0	Ribo-P P0	22.48	0.51	2.29	4	16.0571	0	Ribo-P P0	1	0	0	SJOGREN
1	25	Ribo-P P0	143.17	17.62	12.31	3	102.264	1	Ribo-P P0	138.06	10.69	7.74	3	98.6143	1	Ribo-P P0	203	1	1	LUPUS
1	26	Ribo-P P0	19.5	0.95	4.86	4	13.9286	0	Ribo-P P0	12.02	0.2	1.64	4	8.58571	0	Ribo-P P0	0	0	0	LUPUS
1	27	Ribo-P P0	12	1.62	13.54	4	8.57143	0	Ribo-P P0	9.32	0.63	6.75	4	6.65714	0	Ribo-P P0				ARTHRITIS
1	28	Ribo-P P0	21.9	0.42	1.93	4	15.6429	0	Ribo-P P0	14.6	1.39	9.54	4	10.4286	0	Ribo-P P0	0	0	0	LUPUS
1	29	Ribo-P P0	17.66	1.52	8.6	4	12.6143	0	Ribo-P P0	11.16	0.62	5.56	4	7.97143	0	Ribo-P P0				LUPUS
1	30	Ribo-P P0	17.67	0.74	4.18	4	12.6214	0	Ribo-P P0	10.78	0.96	8.9	4	7.7	0	Ribo-P P0	1	0	0	SJOGREN
1	31	Ribo-P P0	54.68	2.47	4.51	4	39.0571	0	Ribo-P P0	34.99	2.92	8.34	4	24.9929	0	Ribo-P P0	3	0	0	LUPUS
1	32	Ribo-P P0	13.62	0.3	2.2	4	9.72857	0	Ribo-P P0	12.27	1.51	12.31	4	8.76429	0	Ribo-P P0				LUPUS
1	33	Ribo-P P0	12.78	1.14	8.91	4	9.12857	0	Ribo-P P0	9.16	0.42	4.59	4	6.54286	0	Ribo-P P0				SJOGREN
1	35	Ribo-P P0	24.32	1.41	5.78	4	17.3714	0	Ribo-P P0	23.94	1.99	8.3	4	17.1	0	Ribo-P P0				EPILEPSY
1	36	Ribo-P P0	14.18	1.01	7.11	4	10.1286	0	Ribo-P P0	23.77	1.38	5.8	4	16.9786	0	Ribo-P P0				LUPUS
1	37	Ribo-P P0	11.66	0.53	4.53	4	8.32857	0	Ribo-P P0	17.22	0.91	5.28	4	12.3	0	Ribo-P P0				THROMBOCYTOPENIA
1	38	Ribo-P P0	12.41	0.88	7.07	4	8.86429	0	Ribo-P P0	14.93	0.76	5.1	4	10.6643	0	Ribo-P P0				ARTHRITIS
1	39	Ribo-P P0	31.33	2.45	7.81	4	22.3786	0	Ribo-P P0	27.43	2.42	8.82	4	19.5929	0	Ribo-P P0	3	0	0	LUPUS
1	40	Ribo-P P0	9.89	0.62	6.25	4	7.06429	0	Ribo-P P0	19.49	1.06	5.42	3	13.9214	0	Ribo-P P0				DIZZINESSMUSCULAR WEAKNESS
1	41	Ribo-P P0	6.8	1.2	17.63	4	4.85714	0	Ribo-P P0	9.31	0.98	10.52	3	6.65	0	Ribo-P P0	3	0	0	LUPUS
1	42	Ribo-P P0	40.82	1.8	4.41	4	29.1571	0	Ribo-P P0	29.95	4.66	15.56	3	21.3929	0	Ribo-P P0				LUPUS
1	43	Ribo-P P0	10.02	0.8	7.96	4	7.15714	0	Ribo-P P0	8.63	1.25	14.49	4	6.16429	0	Ribo-P P0				APS
1	44	Ribo-P P0	13.54	0.79	5.81	4	9.67143	0	Ribo-P P0	13.78	1.56	11.32	4	9.84286	0	Ribo-P P0				LUPUS
1	45	Ribo-P P0	23.87	2.06	8.64	3	17.05	0	Ribo-P P0	38.72	3.36	8.69	3	27.6571	0	Ribo-P P0	34	0	0	LUPUS
1	46	Ribo-P P0	19.51	0.75	3.86	4	13.9357	0	Ribo-P P0	19.3	0.65	3.36	4	13.7857	0	Ribo-P P0				Pericarditis
1	47	Ribo-P P0	24.87	2.75	11.05	3	17.7643	0	Ribo-P P0	22.14	1.25	5.64	4	15.8143	0	Ribo-P P0				APS
1	48	Ribo-P P0	27.16	0.67	2.46	4	19.4	0	Ribo-P P0	29.14	2.03	6.98	4	20.8143	0	Ribo-P P0	37	0	0	LUPUS
1	49	Ribo-P P0	38.98	2.66	6.83	4	27.8429	0	Ribo-P P0	40.37	2.77	6.86	3	28.8357	0	Ribo-P P0	72	1	1	LUPUS						NO CYTOPLASMIC FLUORESCENCE : FALSE POS, PRIORTESTINGS NEG
1	50	Ribo-P P0	16.44	1.11	6.76	4	11.7429	0	Ribo-P P0	8.3	0.59	7.14	4	5.92857	0	Ribo-P P0				LUPUS
1	51	Ribo-P P0	14.61	0.83	5.66	4	10.4357	0	Ribo-P P0	12	0.64	5.35	4	8.57143	0	Ribo-P P0				MUSCLE PAIN
1	52	Ribo-P P0	20.83	0.89	4.28	4	14.8786	0	Ribo-P P0	16.27	1.71	10.53	4	11.6214	0	Ribo-P P0	1	0	0	SJOGREN
1	53	Ribo-P P0	15.73	0.92	5.84	4	11.2357	0	Ribo-P P0	9.74	0.48	4.94	3	6.95714	0	Ribo-P P0				GUILLAIN BARRE
1	54	Ribo-P P0	13.14	0.83	6.34	4	9.38571	0	Ribo-P P0	4.61	1.37	29.77	4	3.29286	0	Ribo-P P0				MEDULLOBLASTOMA
1	55	Ribo-P P0	11.82	0.92	7.78	4	8.44286	0	Ribo-P P0	9.57	1.09	11.38	4	6.83571	0	Ribo-P P0				thyroiditis
1	56	Ribo-P P0	14.94	0.97	6.52	4	10.6714	0	Ribo-P P0	9.21	0.88	9.53	4	6.57857	0	Ribo-P P0				LUPUS
1	57	Ribo-P P0	17.32	0.99	5.7	4	12.3714	0	Ribo-P P0	15.09	1.03	6.81	4	10.7786	0	Ribo-P P0	0	0	0	LUPUS
1	58	Ribo-P P0	10.64	0.95	8.97	4	7.6	0	Ribo-P P0	8.04	0.48	5.94	4	5.74286	0	Ribo-P P0	0	0	0	FATIGUE
1	59	Ribo-P P0	15.53	0.97	6.27	4	11.0929	0	Ribo-P P0	37.84	2.24	5.93	4	27.0286	0	Ribo-P P0	2	0	0	LUPUS
1	60	Ribo-P P0	13.54	0.49	3.6	4	9.67143	0	Ribo-P P0	13.54	0.83	6.11	4	9.67143	0	Ribo-P P0	0	0	0	LUPUS
1	61	Ribo-P P0	11.44	0.95	8.31	4	8.17143	0	Ribo-P P0	9.92	0.73	7.34	4	7.08571	0	Ribo-P P0				LUPUS
1	62	Ribo-P P0	46.88	2.78	5.93	4	33.4857	0	Ribo-P P0	137.53	21.04	15.3	4	98.2357	1	Ribo-P P0	0	0	0	LUPUS
1	63	Ribo-P P0	55.29	2.43	4.39	3	39.4929	0	Ribo-P P0	137.53	21.04	15.3	4	98.2357	1	Ribo-P P0	0	0	0	LUPUS
1	64	Ribo-P P0	11.87	1.06	8.94	3	8.47857	0	Ribo-P P0	18.78	1.63	8.7	3	13.4143	0	Ribo-P P0				LUPUS
1	65	Ribo-P P0	23.37	3.77	16.14	4	16.6929	0	Ribo-P P0	25.31	1.88	7.41	4	18.0786	0	Ribo-P P0				LUPUS
1	66	Ribo-P P0	10.98	0.88	7.97	4	7.84286	0	Ribo-P P0	19.02	2.97	15.6	4	13.5857	0	Ribo-P P0				PRIMARY APS
1	67	Ribo-P P0	11.44	0.25	2.19	4	8.17143	0	Ribo-P P0	14.28	2.92	20.46	4	10.2	0	Ribo-P P0				SYSTEMIC SCLERODERMA (PMSCL +)
1	68	Ribo-P P0	36.61	1.52	4.15	3	26.15	0	Ribo-P P0	90.46	12.24	13.53	4	64.6143	1	Ribo-P P0	29	0	0	LUPUS
1	69	Ribo-P P0	10.03	0.37	3.68	4	7.16429	0	Ribo-P P0	13.76	1.46	10.6	4	9.82857	0	Ribo-P P0				RA
1	70	Ribo-P P0	9.04	0.96	10.63	4	6.45714	0	Ribo-P P0	14.17	3.4	23.96	4	10.1214	0	Ribo-P P0				NOI DISEASE
2	1	Ribo-P P0	29.03	3.98	13.72	3	20.7357	0	Ribo-P P0	12.37	1.32	10.68	4	8.83571	0	Ribo-P P0	0	0	0	LUPUS
2	2	Ribo-P P0	15.93	1.75	11.01	4	11.3786	0	Ribo-P P0	4.84	1.56	32.34	4	3.45714	0	Ribo-P P0	4	0	0	LUPUS
2	3	Ribo-P P0	10.61	1.01	9.53	4	7.57857	0	Ribo-P P0	4.37	1.31	30.08	4	3.12143	0	Ribo-P P0				SJOGREN
2	4	Ribo-P P0	6.18	0.93	14.97	4	4.41429	0	Ribo-P P0	0.2	2.19	1108.04	4	0.142857	0	Ribo-P P0				LUPUS
2	5	Ribo-P P0	13.74	1.52	11.03	4	9.81429	0	Ribo-P P0	3.49	0.7	19.91	4	2.49286	0	Ribo-P P0	3	0	0	LUPUS
2	6	Ribo-P P0	7.15	0.27	3.81	4	5.10714	0	Ribo-P P0	-6.52	1.85	28.36	4	-4.65714	0	Ribo-P P0	0	0	0	SJOGREN
2	7	Ribo-P P0	12.06	1.21	10.07	4	8.61429	0	Ribo-P P0	4.88	1.19	24.34	4	3.48571	0	Ribo-P P0	7	0	0	LUPUS + RA
2	8	Ribo-P P0	0.22	0.71	326.32	4	0.157143	0	Ribo-P P0	-5.74	1.19	20.76	4	-4.1	0	Ribo-P P0				LUPUS
2	9	Ribo-P P0	48.36	5.07	10.49	4	34.5429	0	Ribo-P P0	59.58	5.02	8.43	3	42.5571	1	Ribo-P P0	94	1	1	LUPUS
2	10	Ribo-P P0	5.39	0.5	9.23	4	3.85	0	Ribo-P P0	-1.08	0.3	27.64	4	-0.771429	0	Ribo-P P0				LUPUS
2	11	Ribo-P P0	6.17	1.36	21.99	4	4.40714	0	Ribo-P P0	0.25	0.39	156.11	3	0.178571	0	Ribo-P P0				LUPUS
2	12	Ribo-P P0	16.31	0.54	3.33	4	11.65	0	Ribo-P P0	8.49	2.13	25.12	4	6.06429	0	Ribo-P P0	3	0	0	LUPUS
2	13	Ribo-P P0	11.04	0.95	8.57	4	7.88571	0	Ribo-P P0	-1.81	1.24	68.5	4	-1.29286	0	Ribo-P P0				LUPUS
2	14	Ribo-P P0	11.69	0.64	5.45	3	8.35	0	Ribo-P P0	-0.82	1	120.93	4	-0.585714	0	Ribo-P P0	1	0	0	SJOGREN
2	15	Ribo-P P0	93.2	5.29	5.68	4	66.5714	1	Ribo-P P0	97.19	13.71	14.11	4	69.4214	1	Ribo-P P0	31	0	1	LUPUS	DOT POS
2	16	Ribo-P P0	3.61	0.65	18.14	4	2.57857	0	Ribo-P P0	-6.39	1	15.56	4	-4.56429	0	Ribo-P P0	1	0	0	SJOGREN
2	17	Ribo-P P0	10.05	0.96	9.54	4	7.17857	0	Ribo-P P0	-4.93	2.28	46.31	4	-3.52143	0	Ribo-P P0	2	0	0	LUPUS
2	18	Ribo-P P0	6.73	0.91	13.47	4	4.80714	0	Ribo-P P0	-2.99	0.39	13.04	4	-2.13571	0	Ribo-P P0	1	0	0	LUPUS
2	19	Ribo-P P0	23.19	0.51	2.2	4	16.5643	0	Ribo-P P0	12.93	2.78	21.51	4	9.23571	0	Ribo-P P0	8	0	0	LUPUS
2	20	Ribo-P P0	41.47	3.53	8.52	4	29.6214	0	Ribo-P P0	39	5.43	13.92	4	27.8571	0	Ribo-P P0	56	1	1	LUPUS
2	21	Ribo-P P0	16.74	1.49	8.91	4	11.9571	0	Ribo-P P0	9.27	0.38	4.11	4	6.62143	0	Ribo-P P0	2	0	0	LUPUS
2	22	Ribo-P P0	11.09	0.5	4.49	4	7.92143	0	Ribo-P P0	-1.73	0.05	3.14	2	-1.23571	0	Ribo-P P0	0	0	0	RAYNAUDS
2	23	Ribo-P P0	8.82	1.66	18.81	4	6.3	0	Ribo-P P0	-3.57	2.47	69.15	4	-2.55	0	Ribo-P P0				RAYNAUDS
2	24	Ribo-P P0	25.11	0.67	2.67	4	17.9357	0	Ribo-P P0	11.34	1.82	16.06	4	8.1	0	Ribo-P P0				FATIGUE MUSCLE PAIN
2	25	Ribo-P P0	15.29	1.23	8.04	4	10.9214	0	Ribo-P P0	1.74	0.55	31.82	4	1.24286	0	Ribo-P P0				LUPUS
2	26	Ribo-P P0	7.89	0.77	9.7	4	5.63571	0	Ribo-P P0	1.34	1.92	143.83	4	0.957143	0	Ribo-P P0				LUPUS
2	27	Ribo-P P0	6.54	0.57	8.73	4	4.67143	0	Ribo-P P0	-1.98	1.54	77.85	4	-1.41429	0	Ribo-P P0				GIANT CELL ARTERITIS
2	28	Ribo-P P0	11.73	0.91	7.75	4	8.37857	0	Ribo-P P0	2.37	1.57	66.52	4	1.69286	0	Ribo-P P0	1	0	0	LUPUS
2	29	Ribo-P P0	26.67	1.44	5.41	3	19.05	0	Ribo-P P0	19.77	1.44	7.3	4	14.1214	0	Ribo-P P0	6	0	0	LUPUS
2	30	Ribo-P P0	19.56	4.14	21.17	4	13.9714	0	Ribo-P P0	16.82	2.65	15.75	4	12.0143	0	Ribo-P P0	13	0	0	LUPUS
2	31	Ribo-P P0	1.97	0.99	50.29	4	1.40714	0	Ribo-P P0	2.94	0.77	26.05	4	2.1	0	Ribo-P P0				HASHIMOTO
2	32	Ribo-P P0	14.64	0.76	5.22	4	10.4571	0	Ribo-P P0	13.84	2.04	14.72	4	9.88571	0	Ribo-P P0	25	0	0	LUPUS
2	33	Ribo-P P0	4.35	1.23	28.35	4	3.10714	0	Ribo-P P0	-5.27	0.83	15.67	4	-3.76429	0	Ribo-P P0				FATIGUE MUSCLE PAIN
2	34	Ribo-P P0	5.22	1.16	22.3	4	3.72857	0	Ribo-P P0	-3.88	1.26	32.49	4	-2.77143	0	Ribo-P P0	1	0	0	LUPUS
2	35	Ribo-P P0	11.03	0.82	7.42	4	7.87857	0	Ribo-P P0	1.92	3.58	186.53	4	1.37143	0	Ribo-P P0	2	0	0	LUPUS
2	36	Ribo-P P0	37.44	1.64	4.37	4	26.7429	0	Ribo-P P0	11.08	3.99	36	4	7.91429	0	Ribo-P P0				LUPUS
2	37BIS	Ribo-P P0	2.57	1.4	54.6	4	1.83571	0	Ribo-P P0	7.79	2.58	33.14	4	5.56429	0	Ribo-P P0	4	0	0	LUPUS
2	38	Ribo-P P0	2.21	0.92	41.82	4	1.57857	0	Ribo-P P0	-1.05	0.97	92.28	4	-0.75	0	Ribo-P P0				LUPUS
2	39	Ribo-P P0	36.79	2.32	6.31	3	26.2786	0	Ribo-P P0	43.49	6.63	15.25	4	31.0643	0	Ribo-P P0	47	1	0	LUPUS	NEG					NO CYTOPLASMIC FLUORESCENCE
2	40	Ribo-P P0	29.74	1.82	6.13	4	21.2429	0	Ribo-P P0	38.25	3.73	9.76	4	27.3214	0	Ribo-P P0	75	1	1	LUPUS
2	41	Ribo-P P0	24.52	1.49	6.1	4	17.5143	0	Ribo-P P0	37.72	3.42	9.06	3	26.9429	0	Ribo-P P0	87	1	1	LUPUS						CYTOPLASMIC FLUORESCENCE
2	42	Ribo-P P0	3.52	0.9	25.61	4	2.51429	0	Ribo-P P0	2	1.28	63.94	4	1.42857	0	Ribo-P P0	4	0	0	SHARP
2	43	Ribo-P P0	9.01	1.27	14.11	4	6.43571	0	Ribo-P P0	3.18	1.31	41.33	4	2.27143	0	Ribo-P P0				LUPUS
2	44	Ribo-P P0	23.58	1.61	6.81	4	16.8429	0	Ribo-P P0	17.7	3.67	20.74	4	12.6429	0	Ribo-P P0	38	0	0	LUPUS
2	45	Ribo-P P0	114.9	5.18	4.5	4	82.0714	1	Ribo-P P0	153.82	14.12	9.18	4	109.871	1	Ribo-P P0	17	0	0	LUPUS
2	46	Ribo-P P0	24.31	0.88	3.64	4	17.3643	0	Ribo-P P0	12.2	1	8.18	4	8.71429	0	Ribo-P P0	1	0	0	LUPUS
2	47	Ribo-P P0	11.27	1	8.85	4	8.05	0	Ribo-P P0	15.03	1.49	9.88	4	10.7357	0	Ribo-P P0	1	0	0	LUPUS
2	48	Ribo-P P0	1.9	0.66	34.93	4	1.35714	0	Ribo-P P0	0.28	0.53	191.89	4	0.2	0	Ribo-P P0	8	0	0	LUPUS
2	49	Ribo-P P0	12.21	0.59	4.84	4	8.72143	0	Ribo-P P0	-2.65	1.54	58.25	3	-1.89286	0	Ribo-P P0	1	0	0	LUPUS
2	50	Ribo-P P0	12.43	0.91	7.28	4	8.87857	0	Ribo-P P0	7.14	1.49	20.83	4	5.1	0	Ribo-P P0	2	0	0	LUPUS
2	51	Ribo-P P0	36.17	1.18	3.25	4	25.8357	0	Ribo-P P0	24.37	5.66	23.23	4	17.4071	0	Ribo-P P0				APS
2	52	Ribo-P P0	20.97	1.18	5.62	4	14.9786	0	Ribo-P P0	8.05	1.3	16.19	4	5.75	0	Ribo-P P0				NO DISEASE
2	53	Ribo-P P0	30.01	2.71	9.04	4	21.4357	0	Ribo-P P0	15.49	3.32	21.45	4	11.0643	0	Ribo-P P0	2	0	0	LUPUS
2	54	Ribo-P P0	5.95	0.75	12.65	4	4.25	0	Ribo-P P0	-1.39	1.07	76.48	4	-0.992857	0	Ribo-P P0	2	0	0	THROMBOSIS
2	55	Ribo-P P0	2.91	0.8	27.42	4	2.07857	0	Ribo-P P0	-0.04	1.2	3331.46	4	-0.0285714	0	Ribo-P P0	0	0	0	LUPUS
2	56	Ribo-P P0	3.13	0.76	24.2	4	2.23571	0	Ribo-P P0	-1.9	1.14	59.92	4	-1.35714	0	Ribo-P P0				LUPUS
2	57	Ribo-P P0	1.64	0.83	50.72	4	1.17143	0	Ribo-P P0	0.53	1.9	360.5	4	0.378571	0	Ribo-P P0				LUPUS
2	58	Ribo-P P0	0.22	0.77	345.83	4	0.157143	0	Ribo-P P0	0.03	1.5	5692.9	4	0.0214286	0	Ribo-P P0	1	0	0	LUPUS
2	59	Ribo-P P0	1.64	1.45	88.49	4	1.17143	0	Ribo-P P0	-4.86	1.02	21.08	4	-3.47143	0	Ribo-P P0				CRYOGLOBULINAEMIA
2	60	Ribo-P P0	1.79	0.9	50.45	4	1.27857	0	Ribo-P P0	-3.46	1.42	41.01	4	-2.47143	0	Ribo-P P0				TYPE I DIABETES
2	61	Ribo-P P0	42.31	5.04	11.91	4	30.2214	0	Ribo-P P0	37.03	2.07	5.6	3	26.45	0	Ribo-P P0	5	0	0	LUPUS APS
2	62	Ribo-P P0	9.97	1.68	16.9	4	7.12143	0	Ribo-P P0	8.18	1.55	18.91	4	5.84286	0	Ribo-P P0	2	0	0	SJOGREN
2	63	Ribo-P P0	6.67	1.07	16.06	3	4.76429	0	Ribo-P P0	-2.15	2.44	113.28	4	-1.53571	0	Ribo-P P0	7	0	0	LUPUS
2	64	Ribo-P P0	2.53	0.65	25.82	4	1.80714	0	Ribo-P P0	-1.09	1.58	144.95	4	-0.778571	0	Ribo-P P0				HYPERACOUSIA
2	65	Ribo-P P0	31.12	4.7	15.1	4	22.2286	0	Ribo-P P0	23.38	3.45	14.77	4	16.7	0	Ribo-P P0				RA
2	66	Ribo-P P0	2.57	1.29	50.26	4	1.83571	0	Ribo-P P0	-0.4	1.53	386.56	4	-0.285714	0	Ribo-P P0	0	0	0	LUPUS
2	67	Ribo-P P0	13.08	0.97	7.43	4	9.34286	0	Ribo-P P0	2.35	1.39	59.4	4	1.67857	0	Ribo-P P0				LUPUS
2	68	Ribo-P P0	4.89	1.33	27.2	4	3.49286	0	Ribo-P P0	1.56	1.96	125.92	4	1.11429	0	Ribo-P P0				LUPUS
2	69	Ribo-P P0	2.7	2.77	102.31	4	1.92857	0	Ribo-P P0	-7.92	2.29	28.91	4	-5.65714	0	Ribo-P P0				HYPERTENSION
2	70	Ribo-P P0	3.48	1.04	29.8	4	2.48571	0	Ribo-P P0	0.05	2.31	4860.74	4	0.0357143	0	Ribo-P P0	1	0	0	LUPUS
2	71	Ribo-P P0	52.87	2	3.79	4	37.7643	0	Ribo-P P0	32.51	1	3.07	4	23.2214	0	Ribo-P P0	5	0	0	LUPUS
2	72	Ribo-P P0	10.33	1.4	13.56	4	7.37857	0	Ribo-P P0	8.8	0.58	6.64	4	6.28571	0	Ribo-P P0				LUPUS
2	73	Ribo-P P0	18.65	1.86	9.96	4	13.3214	0	Ribo-P P0	2.79	0.65	23.29	4	1.99286	0	Ribo-P P0	0	0	0	LUPUS
2	74	Ribo-P P0	5.26	0.97	18.37	4	3.75714	0	Ribo-P P0	5.07	0.52	10.27	4	3.62143	0	Ribo-P P0				APS
2	75	Ribo-P P0	25.62	3.11	12.15	4	18.3	0	Ribo-P P0	22.88	1.5	6.54	4	16.3429	0	Ribo-P P0	5	0	0	LUPUS
2	76	Ribo-P P0	205.46	21.55	10.49	4	146.757	1	Ribo-P P0	243.48	24.65	10.13	4	173.914	1	Ribo-P P0	194	1	1	LUPUS
2	77	Ribo-P P0	1.42	1.86	131.09	4	1.01429	0	Ribo-P P0	-0.99	3.84	386.72	4	-0.707143	0	Ribo-P P0				ANCA VASCULITIS
2	78	Ribo-P P0	2.65	0.63	23.75	4	1.89286	0	Ribo-P P0	1.55	0.45	29.29	4	1.10714	0	Ribo-P P0				RA
2	79	Ribo-P P0	6.15	0.46	7.47	4	4.39286	0	Ribo-P P0	3.82	1.27	33.13	4	2.72857	0	Ribo-P P0				ANCA VASCULITIS
2	80	Ribo-P P0	7.69	0.6	7.78	4	5.49286	0	Ribo-P P0	4.37	0.78	17.82	4	3.12143	0	Ribo-P P0				FACIAL PAIN
2	81	Ribo-P P0	26.29	1.6	6.1	4	18.7786	0	Ribo-P P0	14.17	1.39	9.81	4	10.1214	0	Ribo-P P0				LUPUS
2	82	Ribo-P P0	12.93	1.81	13.98	4	9.23571	0	Ribo-P P0	2.35	1.04	44.25	4	1.67857	0	Ribo-P P0				THROMBOSIS
2	83	Ribo-P P0	9.13	0.56	6.08	4	6.52143	0	Ribo-P P0	3.11	1.56	50.15	4	2.22143	0	Ribo-P P0				PERICARDITIS
2	84	Ribo-P P0	6.91	0.23	3.37	4	4.93571	0	Ribo-P P0	0.12	0.81	702.39	4	0.0857143	0	Ribo-P P0				NO DISEASE
2	85	Ribo-P P0	6.3	0.82	13.05	4	4.5	0	Ribo-P P0	6.31	1.49	23.63	4	4.50714	0	Ribo-P P0				NO DISEASE
2	86	Ribo-P P0	11.07	0.54	4.91	4	7.90714	0	Ribo-P P0	-0.72	1.18	162.82	4	-0.514286	0	Ribo-P P0				ANCA VASCULITIS
2	87	Ribo-P P0	10.89	0.97	8.9	4	7.77857	0	Ribo-P P0	-2.44	1.08	44.27	3	-1.74286	0	Ribo-P P0				ANCA VASCULITIS
2	88	Ribo-P P0	11.19	0.53	4.74	4	7.99286	0	Ribo-P P0	1.97	1.36	68.95	4	1.40714	0	Ribo-P P0				RAYNAUD's
2	89	Ribo-P P0	10.67	0.68	6.35	4	7.62143	0	Ribo-P P0	0.58	1.11	191.85	4	0.414286	0	Ribo-P P0			0	LUPUS
2	90	Ribo-P P0	10.02	0.29	2.93	2	7.15714	0	Ribo-P P0	-1.37	1.39	101.86	4	-0.978571	0	Ribo-P P0				SHARP
2	91	Ribo-P P0	13.65	3.21	23.54	4	9.75	0	Ribo-P P0	3.89	2.16	55.65	4	2.77857	0	Ribo-P P0				LUPUS
2	92	Ribo-P P0	6.89	0.55	7.97	4	4.92143	0	Ribo-P P0	-2.8	3.17	113.18	4	-2	0	Ribo-P P0	1	0	0	DERMATOMYOSITIS
2	93	Ribo-P P0	7.28	0.45	6.18	4	5.2	0	Ribo-P P0	0.47	0.91	194.88	4	0.335714	0	Ribo-P P0				LUPUS
2	94	Ribo-P P0	5.14	1.27	24.72	4	3.67143	0	Ribo-P P0	-2.54	2	78.94	4	-1.81429	0	Ribo-P P0				ANCA VASCULITIS
2	95	Ribo-P P0	10.95	0.73	6.65	4	7.82143	0	Ribo-P P0	4.39	1.73	39.49	4	3.13571	0	Ribo-P P0	2	0	0	LUPUS
2	96	Ribo-P P0	3.06	0.51	16.7	4	2.18571	0	Ribo-P P0	-2.76	1.62	58.62	4	-1.97143	0	Ribo-P P0	2	0	0	LUPUS
2	97	Ribo-P P0	17.04	0.46	2.7	4	12.1714	0	Ribo-P P0	1.89	1.67	88.62	4	1.35	0	Ribo-P P0				APS
2	98	Ribo-P P0	36.01	2.99	8.31	4	25.7214	0	Ribo-P P0	25.8	2.12	8.23	3	18.4286	0	Ribo-P P0				APS
2	99	Ribo-P P0	8.19	0.44	5.42	4	5.85	0	Ribo-P P0	2.26	1.86	82.41	4	1.61429	0	Ribo-P P0	1	0	0	LUPUS
2	100	Ribo-P P0	7.46	1.04	13.89	4	5.32857	0	Ribo-P P0	7.34	0.99	13.53	4	5.24286	0	Ribo-P P0				LUPUS
2	101	Ribo-P P0	2.56	0.54	21.07	4	1.82857	0	Ribo-P P0	7.09	1.06	14.91	4	5.06429	0	Ribo-P P0	0	0	0	LUPUS
2	102	Ribo-P P0	10.14	1.03	10.14	4	7.24286	0	Ribo-P P0	10.12	1.11	11	4	7.22857	0	Ribo-P P0	15	0	0	LUPUS
2	103	Ribo-P P0	21.24	0.3	1.41	4	15.1714	0	Ribo-P P0	19.02	1.69	8.91	4	13.5857	0	Ribo-P P0				LUPUS
2	104	Ribo-P P0	6.14	0.88	14.32	4	4.38571	0	Ribo-P P0	6.06	1.37	22.58	4	4.32857	0	Ribo-P P0				ANCA VASCULITIS
2	105	Ribo-P P0	2.2	0.62	28.05	4	1.57143	0	Ribo-P P0	0.18	1.96	1104.43	4	0.128571	0	Ribo-P P0				DRY MOUTH
2	106	Ribo-P P0	2.96	1.29	43.67	4	2.11429	0	Ribo-P P0	0.26	0.2	77.39	4	0.185714	0	Ribo-P P0	1	0	0	SJOGREN
2	107	Ribo-P P0	6.74	0.46	6.75	4	4.81429	0	Ribo-P P0	4.15	0.88	21.31	4	2.96429	0	Ribo-P P0	1	0	0	LUPUS
2	108	Ribo-P P0	2.64	1.02	38.78	4	1.88571	0	Ribo-P P0	-0.56	0.71	126.29	4	-0.4	0	Ribo-P P0				THROMBOSIS
2	109	Ribo-P P0	36.9	2.1	5.7	4	26.3571	0	Ribo-P P0	37.15	1.79	4.81	4	26.5357	0	Ribo-P P0	10			LUPUS
2	110	Ribo-P P0	5.36	0.32	5.96	4	3.82857	0	Ribo-P P0	2.97	1.01	33.96	4	2.12143	0	Ribo-P P0	2	0	0	LUPUS
2	111	Ribo-P P0	2.44	1.47	59.96	4	1.74286	0	Ribo-P P0	-2.45	0.85	34.64	4	-1.75	0	Ribo-P P0				LUPUS
2	112	Ribo-P P0	14.93	1.1	7.35	4	10.6643	0	Ribo-P P0	15.2	2.32	15.24	4	10.8571	0	Ribo-P P0	1	0	0	LUPUS
2	113	Ribo-P P0	0.01	1.37	20017.2	4	0.00714286	0	Ribo-P P0	-3.32	0.59	17.7	4	-2.37143	0	Ribo-P P0				CHRONIC UVEITIS
2	114	Ribo-P P0	-0.28	1.12	402.26	4	-0.2	0	Ribo-P P0	-3.19	0.92	28.96	4	-2.27857	0	Ribo-P P0				LUPUS
2	115	Ribo-P P0	5.7	0.26	4.48	4	4.07143	0	Ribo-P P0	4.3	0.9	20.9	4	3.07143	0	Ribo-P P0				JOINT PAIN
2	116	Ribo-P P0	5.14	1.32	25.76	4	3.67143	0	Ribo-P P0	-0.87	1.02	116.87	4	-0.621429	0	Ribo-P P0				LUPUS
2	117	Ribo-P P0	1.27	0.51	40.58	4	0.907143	0	Ribo-P P0	-5.19	1.28	24.66	4	-3.70714	0	Ribo-P P0				LUPUS
2	118	Ribo-P P0	40.72	3.94	9.68	4	29.0857	0	Ribo-P P0	22.68	2.28	10.05	4	16.2	0	Ribo-P P0	71	1	1	LUPUS
2	119	Ribo-P P0	30.08	1.35	4.48	4	21.4857	0	Ribo-P P0	-1.22	0.4	32.65	4	-0.871429	0	Ribo-P P0				APS
2	120	Ribo-P P0	26.1	0.9	3.43	4	18.6429	0	Ribo-P P0	0.64	0.48	75.83	4	0.457143	0	Ribo-P P0	1	0	0	LUPUS
2	121	Ribo-P P0	55.34	7.01	12.66	4	39.5286	0	Ribo-P P0	35.35	4.23	11.97	4	25.25	0	Ribo-P P0	23	0	0	LUPUS
2	122	Ribo-P P0	21.81	1.72	7.88	4	15.5786	0	Ribo-P P0	-1.85	0.34	18.56	4	-1.32143	0	Ribo-P P0	0	0	0	MYOSITIS
2	123	Ribo-P P0	24.31	1.83	7.53	4	17.3643	0	Ribo-P P0	-2.32	1.04	44.72	4	-1.65714	0	Ribo-P P0	0	0	0	LUPUS
2	124	Ribo-P P0	13.12	2.51	19.11	3	9.37143	0	Ribo-P P0	0.76	0.72	93.96	4	0.542857	0	Ribo-P P0				FEVER
2	125	Ribo-P P0	7.02	0.89	12.73	4	5.01429	0	Ribo-P P0	-1.39	0.22	15.55	4	-0.992857	0	Ribo-P P0	1	0	0	SHARP
2	126	Ribo-P P0	724.86	2.71	0.37	4	517.757	1	Ribo-P P0	667.8	7.78	1.17	4	477	1	Ribo-P P0	259	1	1	LUPUS	DOT POS
2	127	Ribo-P P0	12.4	0.73	5.87	4	8.85714	0	Ribo-P P0	6.48	0.18	2.8	4	4.62857	0	Ribo-P P0	2	0	0	LUPUS
2	128	Ribo-P P0	4.91	0.37	7.53	4	3.50714	0	Ribo-P P0	0.22	0.91	415.35	4	0.157143	0	Ribo-P P0				KIKUCHI
2	129	Ribo-P P0	51.31	3.45	6.72	4	36.65	0	Ribo-P P0	5.83	0.67	11.52	4	4.16429	0	Ribo-P P0	19	0	0	LUPUS
2	130	Ribo-P P0	14.02	1.07	7.63	4	10.0143	0	Ribo-P P0	8.89	2.36	26.58	4	6.35	0	Ribo-P P0	24	0	0	LUPUS
2	131	Ribo-P P0	9.07	2.49	27.44	4	6.47857	0	Ribo-P P0	5.38	0.62	11.44	4	3.84286	0	Ribo-P P0	3	0	0	LUPUS
2	132	Ribo-P P0	2.96	0.75	25.19	4	2.11429	0	Ribo-P P0	-0.33	1.02	310.33	4	-0.235714	0	Ribo-P P0				LUPUS
2	133	Ribo-P P0	18	1.51	8.4	4	12.8571	0	Ribo-P P0	7.65	0.34	4.38	4	5.46429	0	Ribo-P P0	10	0	0	LUPUS
2	134	Ribo-P P0	-0.8	0.4	50.82	4	-0.571429	0	Ribo-P P0	-7.79	1.56	20.01	4	-5.56429	0	Ribo-P P0				LUPUS
3	1	Ribo-P P0	31.86	1.98	6.21	3	22.7571	0	Ribo-P P0	14.93	1.29	8.62	4	10.6643	0	Ribo-P P0	8	0	0	LUPUS
3	2	Ribo-P P0	18.45	0.39	2.09	4	13.1786	0	Ribo-P P0	9.52	1.56	16.38	4	6.8	0	Ribo-P P0	21	0	0	LUPUS
3	3	Ribo-P P0	6.96	1.75	25.09	4	4.97143	0	Ribo-P P0	1.63	1.31	80.41	4	1.16429	0	Ribo-P P0				LUPUS
3	4	Ribo-P P0	25.41	2.09	8.22	4	18.15	0	Ribo-P P0	13.67	1.29	9.42	4	9.76429	0	Ribo-P P0	2	0	0	LUPUS
3	5	Ribo-P P0	16.6	0.61	3.69	4	11.8571	0	Ribo-P P0	3.78	1.38	36.49	4	2.7	0	Ribo-P P0				HEALTHY
3	6	Ribo-P P0	8.26	0.67	8.09	4	5.9	0	Ribo-P P0	2.97	0.86	29.07	4	2.12143	0	Ribo-P P0	2	0	0	BEHCET
3	7	Ribo-P P0	17.24	3.24	18.81	4	12.3143	0	Ribo-P P0	11.37	3.14	27.61	4	8.12143	0	Ribo-P P0	27	0	0	LUPUS
3	8	Ribo-P P0	17.95	0.78	4.35	4	12.8214	0	Ribo-P P0	9.54	2.09	21.95	4	6.81429	0	Ribo-P P0	0	0	0	SHARP LUPUS
3	9	Ribo-P P0	25.35	1.11	4.38	4	18.1071	0	Ribo-P P0	16.54	1.93	11.68	4	11.8143	0	Ribo-P P0	3	0	0	LUPUS
3	10	Ribo-P P0	11.94	1.33	11.12	4	8.52857	0	Ribo-P P0	17.32	3.1	17.92	4	12.3714	0	Ribo-P P0				LUPUS PRIMARY CHOLANGIATIS
3	11	Ribo-P P0	49.04	1.25	2.54	4	35.0286	0	Ribo-P P0	40.01	2.08	5.2	4	28.5786	0	Ribo-P P0	27	0	0	LUPUS
3	12	Ribo-P P0	20.02	0.93	4.64	4	14.3	0	Ribo-P P0	16.8	1.21	7.18	4	12	0	Ribo-P P0				LUPUS
3	13	Ribo-P P0	35.92	0.97	2.71	4	25.6571	0	Ribo-P P0	28.66	1.4	4.88	4	20.4714	0	Ribo-P P0	4	0	0	LUPUS
3	14	Ribo-P P0	40.87	4.89	11.96	4	29.1929	0	Ribo-P P0	29.16	4.31	14.78	4	20.8286	0	Ribo-P P0	12	0	0	LUPUS
3	15	Ribo-P P0	126.31	11.55	9.15	4	90.2214	1	Ribo-P P0	85.54	9.12	10.67	4	61.1	1	Ribo-P P0	71	1	1	LUPUS
3	16	Ribo-P P0	47.05	1.02	2.17	4	33.6071	0	Ribo-P P0	31.22	2.57	8.24	3	22.3	0	Ribo-P P0	44	1	1	LUPUS
3	17	Ribo-P P0	536.2	35.88	6.69	4	383	1	Ribo-P P0	422.42	32.76	7.76	4	301.729	1	Ribo-P P0	262	1	1	LUPUS
3	18	Ribo-P P0	73.85	6.28	8.5	4	52.75	1	Ribo-P P0	54.22	3.86	7.12	3	38.7286	0	Ribo-P P0	148	1	1	LUPUS
3	19	Ribo-P P0	836.08	7.39	0.88	4	597.2	1	Ribo-P P0	702.27	13.36	1.9	4	501.621	1	Ribo-P P0	336	1	1	LUPUS
3	20	Ribo-P P0	18.89	1.13	5.99	4	13.4929	0	Ribo-P P0	8.94	1.33	14.89	3	6.38571	0	Ribo-P P0	54	1	1	LUPUS
3	21	Ribo-P P0	25.54	1.35	5.27	3	18.2429	0	Ribo-P P0	15.53	1.43	9.21	3	11.0929	0	Ribo-P P0	0	0	0	CREST
3	22	Ribo-P P0	6.22	0.28	4.46	4	4.44286	0	Ribo-P P0	14.51	0.98	6.72	4	10.3643	0	Ribo-P P0	0	0	0	MYOSITIS
3	23	Ribo-P P0	6.03	1.55	25.77	3	4.30714	0	Ribo-P P0	14.65	0.87	5.96	4	10.4643	0	Ribo-P P0	2	0	0	SYSTEMIC SCLEROSIS
3	25	Ribo-P P0	36.15	7.03	19.44	4	25.8214	0	Ribo-P P0	6.78	0.36	5.35	4	4.84286	0	Ribo-P P0	0	0	0	LUPUS RAYNAUDS
3	26	Ribo-P P0	33.54	2.72	8.1	4	23.9571	0	Ribo-P P0	17.65	0.98	5.58	4	12.6071	0	Ribo-P P0	12	0	0	LUPUS
3	27	Ribo-P P0	676.18	9.58	1.42	4	482.986	1	Ribo-P P0	613.51	3.13	0.51	4	438.221	1	Ribo-P P0	259	1	1	LUPUS
3	28	Ribo-P P0	10.43	0.69	6.58	4	7.45	0	Ribo-P P0	5.36	0.44	8.19	4	3.82857	0	Ribo-P P0	0	0	0	CREST
3	29	Ribo-P P0	477.57	17.97	3.76	4	341.121	1	Ribo-P P0	432.18	18.27	4.23	4	308.7	1	Ribo-P P0	180	1	1	LUPUS
3	30	Ribo-P P0	25.14	0.78	3.1	4	17.9571	0	Ribo-P P0	20.95	0.36	1.71	4	14.9643	0	Ribo-P P0	0	0	0	SHARP LUPUS
3	31	Ribo-P P0	22.49	0.65	2.88	4	16.0643	0	Ribo-P P0	13.04	0.25	1.93	4	9.31429	0	Ribo-P P0	0	0	0	SHARP
3	32	Ribo-P P0	28.77	1.56	5.41	4	20.55	0	Ribo-P P0	21.78	1.06	4.86	4	15.5571	0	Ribo-P P0	0	0	0	CREST
3	33	Ribo-P P0	663.32	5.93	0.89	4	473.8	1	Ribo-P P0	585.54	18.13	3.1	4	418.243	1	Ribo-P P0	277	1	1	LUPUS

## Sheet: RNP
		WHOLE BLOOD							SERA
SERIES	NUMBER	Probe	Mean GRU	Std Dev	%CV	# of Sensors	UA	pos neg	Probe	Mean GRU	Std Dev	%CV	# of Sensors	UA	pos neg		FIDIS DATA	pos:neg	CONCLUSION	DIAGNOSIS	CONCLUSION	ELISA	pos:neg	FARR	pos/neg	REMARKS
1	1	RNP	-0.17	2.56	1526.48	4	-0.178947	0	RNP	-0.87	0.27	31.57	4	-0.915789	0	RNP		0	0	CUTANEOUS LUPUS
1	2	RNP	-0.19	4.82	2483.14	4	-0.2	0	RNP	-0.55	0.51	92.73	4	-0.578947	0	RNP	0	0	0	Idiopathic Raynaud
1	3	RNP	-8.2	1.46	17.75	4	-8.63158	0	RNP	8.39	1.13	13.52	4	8.83158	0	RNP	0	0	0	Sjogren
1	4	RNP	2.84	0.87	30.63	4	2.98947	0	RNP	0.27	1.35	508.4	4	0.284211	0	RNP	0	0	0	Behçet
1	5	RNP	-9.15	0.45	4.94	4	-9.63158	0	RNP	0.56	1.36	244.5	4	0.589474	0	RNP		0	0	Lyme disease
1	6	RNP	-8.82	0.7	7.89	4	-9.28421	0	RNP	-4.52	1.19	26.43	4	-4.75789	0	RNP		0	0	APS
1	7	RNP	-7.96	0.31	3.84	4	-8.37895	0	RNP	-3.36	1.41	42.06	4	-3.53684	0	RNP		0	0	Sjogren with anti-GW
1	8	RNP	4.31	1.01	23.46	4	4.53684	0	RNP	2.81	1	35.73	4	2.95789	0	RNP	0	0	0	Raynauds with anti-PCNA
1	9	RNP	57.53	1.3	2.25	2	60.5579	1	RNP	52.26	3.81	7.29	4	55.0105	1	RNP		0	0	Lupus with antinucleosome
1	10	RNP	658.81	2.44	0.37	4	693.484	1	RNP	522.72	8.23	1.58	4	550.232	1	RNP	137	1	1	LUPUS WITH NEPHRITIS
1	11	RNP	5.71	0.57	9.9	4	6.01053	0	RNP	0.53	0.96	181.31	4	0.557895	0	RNP	1	0	0	LUPUS + SJOGREN
1	12	RNP	5.17	1.14	22.01	4	5.44211	0	RNP	0.71	3.13	439.91	4	0.747368	0	RNP		0	0	CUTANEOUS LUPUS
1	13	RNP	16.77	2.91	17.34	4	17.6526	0	RNP	2.59	4.99	192.61	4	2.72632	0	RNP		0	0	LUPUS
1	14	RNP	4.19	0.91	21.64	4	4.41053	0	RNP	-1.61	0.62	38.47	4	-1.69474	0	RNP		0	0	thyroiditis
1	15	RNP	-2.31	1.16	50.24	4	-2.43158	0	RNP	5.05	0.33	6.55	4	5.31579	0	RNP		0	0	APS
1	16	RNP	0.38	1.44	377.07	4	0.4	0	RNP	6.22	1.46	23.53	4	6.54737	0	RNP		0	0	NO DISEASE
1	17	RNP	-0.58	0.7	120.47	4	-0.610526	0	RNP	5.21	0.46	8.89	4	5.48421	0	RNP		0	0	STROKE
1	18	RNP	4.71	0.73	15.44	4	4.95789	0	RNP	4.7	0.44	9.36	4	4.94737	0	RNP		0	0	LUPUS APS
1	19	RNP	514.69	6.4	1.24	4	541.779	1	RNP	481.04	15.81	3.29	4	506.358	1	RNP	103	1	1	LUPUS
1	20	RNP	2.91	0.5	17.35	4	3.06316	0	RNP	1.23	0.94	75.9	4	1.29474	0	RNP		0	0	RA
1	21	RNP	3.85	0.83	21.66	4	4.05263	0	RNP	-1.26	1.2	95.45	4	-1.32632	0	RNP		0	0	Knee arthritis
1	22	RNP	9.14	0.88	9.63	4	9.62105	0	RNP	16.02	0.68	4.24	4	16.8632	0	RNP	0	0	0	SJOGREN
1	23	RNP	67.19	3.77	5.61	4	70.7263	1	RNP	62.61	4.74	7.58	4	65.9053	1	RNP	0	0	0	LUPUS	SM AND RNP POSITIVE IN EARLIER TESTS
1	24	RNP	7.98	0.95	11.84	3	8.4	0	RNP	16.02	0.68	4.24	4	16.8632	0	RNP	0	0	0	SJOGREN
1	25	RNP	609.34	3.57	0.59	2	641.411	1	RNP	568.16	2.69	0.47	4	598.063	1	RNP	111	1	1	LUPUS
1	26	RNP	10.66	1.24	11.65	4	11.2211	0	RNP	1.88	1.17	62.34	4	1.97895	0	RNP	0	0	0	LUPUS
1	27	RNP	11.65	1.18	10.09	4	12.2632	0	RNP	2.32	0.8	34.42	4	2.44211	0	RNP		0	0	ARTHRITIS
1	28	RNP	119.33	5.77	4.84	4	125.611	1	RNP	108.94	5.35	4.91	4	114.674	1	RNP	15	0	1	LUPUS	CONCLUSION: RNP POS
1	29	RNP	90.36	6.02	6.66	4	95.1158	1	RNP	62.36	4.36	7	4	65.6421	1	RNP		0	1	LUPUS	RNP POS IMMUNOBLOTTING
1	30	RNP	18.81	1.24	6.57	4	19.8	0	RNP	10.84	1.43	13.16	4	11.4105	0	RNP	1	0	0	SJOGREN
1	31	RNP	279.3	9.53	3.41	4	294	1	RNP	232.79	5.72	2.46	4	245.042	1	RNP	1	0	1	LUPUS	U1RNP POS	IMMUNODOT WEAKLY POSITIVE
1	32	RNP	7.49	0.81	10.82	4	7.88421	0	RNP	3.47	1.4	40.32	4	3.65263	0	RNP		0	0	LUPUS
1	33	RNP	6.41	1.48	23.18	4	6.74737	0	RNP	4.31	1.93	44.76	4	4.53684	0	RNP		0	0	SJOGREN
1	35	RNP	8.89	1.31	14.69	4	9.35789	0	RNP	9.12	2.46	26.96	4	9.6	0	RNP		0	0	EPILEPSY
1	36	RNP	6.19	0.8	12.96	3	6.51579	0	RNP	7.14	2.02	28.24	4	7.51579	0	RNP		0	0	LUPUS
1	37	RNP	6.07	1.7	28.04	4	6.38947	0	RNP	4.3	1.87	43.63	4	4.52632	0	RNP		0	0	THROMBOCYTOPENIA
1	38	RNP	4.63	0.75	16.22	4	4.87368	0	RNP	5.72	1.09	19.14	4	6.02105	0	RNP		0	0	ARTHRITIS
1	39	RNP	108.32	3.88	3.59	4	114.021	1	RNP	97.93	6.78	6.92	4	103.084	1	RNP	1	0	0	LUPUS	*??
1	40	RNP	0.11	1.24	1134.85	4	0.115789	0	RNP	1.41	0.88	62.26	4	1.48421	0	RNP		0	0	DIZZINESSMUSCULAR WEAKNESS
1	41	RNP	99.38	7.03	7.07	4	104.611	1	RNP	125.21	6.37	5.09	3	131.8	1	RNP	6	0	1	LUPUS	IMMUNOBLOTTING POS
1	42	RNP	309.01	18.97	6.14	4	325.274	1	RNP	288.03	9.56	3.32	4	303.189	1	RNP	POS IN 2013		1	LUPUS
1	43	RNP	9.11	0.61	6.72	4	9.58947	0	RNP	7.02	0.27	3.86	4	7.38947	0	RNP		0	0	APS
1	44	RNP	13.29	1.25	9.4	4	13.9895	0	RNP	10.99	0.09	0.84	3	11.5684	0	RNP		0	0	LUPUS
1	45	RNP	-6.68	1.38	20.72	4	-7.03158	0	RNP	-3.42	0.74	21.61	3	-3.6	0	RNP	0	0	0	LUPUS
1	46	RNP	13.05	0.69	5.32	4	13.7368	0	RNP	7.15	0.74	10.29	4	7.52632	0	RNP		0	0	Pericarditis
1	47	RNP	19.48	1.09	5.58	4	20.5053	0	RNP	13.14	0.15	1.17	4	13.8316	0	RNP		0	0	APS
1	48	RNP	150.12	9.55	6.36	4	158.021	1	RNP	128.23	8.08	6.3	4	134.979	1	RNP	1	0	0	LUPUS	IMMUNODOT NEG
1	49	RNP	674.67	24.48	3.63	4	710.179	1	RNP	604.53	4.39	0.73	4	636.347	1	RNP	189	1	1	LUPUS
1	50	RNP	5.93	1.39	23.46	4	6.24211	0	RNP	0.4	0.74	185.97	4	0.421053	0	RNP		0	0	LUPUS
1	51	RNP	11.01	2.35	21.34	4	11.5895	0	RNP	7.25	1.22	16.8	4	7.63158	0	RNP		0	0	MUSCLE PAIN
1	52	RNP	14.89	1.43	9.63	4	15.6737	0	RNP	12.1	2.68	22.11	4	12.7368	0	RNP	0	0	0	SJOGREN
1	53	RNP	13.93	0.98	7.01	4	14.6632	0	RNP	4.47	1.06	23.82	4	4.70526	0	RNP		0	0	GUILLAIN BARRE
1	54	RNP	7.87	0.85	10.86	4	8.28421	0	RNP	-3.02	0.64	21.33	4	-3.17895	0	RNP		0	0	MEDULLOBLASTOMA
1	55	RNP	3.29	1.35	40.87	4	3.46316	0	RNP	-17.56	0.58	3.3	4	-18.4842	0	RNP		0	0	thyroiditis
1	56	RNP	9.06	1.09	12.01	4	9.53684	0	RNP	1.32	0.18	13.25	4	1.38947	0	RNP		0	0	LUPUS
1	57	RNP	9.21	1.08	11.72	4	9.69474	0	RNP	2.55	1.43	56.16	4	2.68421	0	RNP	0	0	0	LUPUS
1	58	RNP	5.86	1.06	18.04	4	6.16842	0	RNP	2.27	0.94	41.22	4	2.38947	0	RNP	0	0	0	FATIGUE
1	59	RNP	422.3	8.38	1.98	4	444.526	1	RNP	456.11	8.24	1.81	4	480.116	1	RNP	45	1	1	LUPUS
1	60	RNP	135.87	19.18	14.12	4	143.021	1	RNP	90.51	10.42	11.51	4	95.2737	1	RNP	2	0	0	LUPUS	RNP NEG IMMUNODOT
1	61	RNP	6.76	1.3	19.28	4	7.11579	0	RNP	4.27	1.67	39.21	4	4.49474	0	RNP		0	0	LUPUS
1	62	RNP	279.04	9.76	3.5	4	293.726	1	RNP	360.96	33.01	9.15	4	379.958	1	RNP	4	0	1	LUPUS	RNP FLUORESCENCE
1	63	RNP	291.16	0	0	1	306.484	1	RNP	360.96	33.01	9.15	4	379.958	1	RNP	4	0	1	LUPUS	RNP FLUORESCENCE
1	64	RNP	6.79	0.83	12.23	4	7.14737	0	RNP	8.83	2.66	30.12	4	9.29474	0	RNP		0	0	LUPUS
1	65	RNP	5.28	0.66	12.55	4	5.55789	0	RNP	11.08	1	9.04	4	11.6632	0	RNP		0	0	LUPUS
1	66	RNP	0.18	1.51	824.61	3	0.189474	0	RNP	4.79	1.37	28.53	4	5.04211	0	RNP		0	0	PRIMARY APS
1	67	RNP	8.17	0.66	8.02	4	8.6	0	RNP	6.46	1.96	30.27	4	6.8	0	RNP		0	0	SYSTEMIC SCLERODERMA (PMSCL +)
1	68	RNP	226.82	8.98	3.96	4	238.758	1	RNP	352.56	11.42	3.24	4	371.116	1	RNP	131	1	1	LUPUS
1	69	RNP	2.7	1.21	44.75	4	2.84211	0	RNP	-1.06	0.84	79.07	4	-1.11579	0	RNP		0	0	RA
1	70	RNP	5.43	1.06	19.52	4	5.71579	0	RNP	-3.32	1.89	57	4	-3.49474	0	RNP		0	0	NOI DISEASE
2	1	RNP	623.35	6.04	0.97	4	656.158	1	RNP	529.83	3.14	0.59	4	557.716	1	RNP	39	0	0	LUPUS
2	2	RNP	9.82	0.98	10.01	4	10.3368	0	RNP	0.99	0.17	17.28	4	1.04211	0	RNP	2	0	0	LUPUS
2	3	RNP	71.96	4.89	6.79	4	75.7474	1	RNP	60.47	4.61	7.62	4	63.6526	1	RNP		0	0	SJOGREN	BLOT POS
2	4	RNP	15.41	0.51	3.33	4	16.2211	0	RNP	2.09	0.71	33.99	4	2.2	0	RNP		0	0	LUPUS
2	5	RNP	637.33	5.04	0.79	4	670.874	1	RNP	524.47	3.96	0.75	4	552.074	1	RNP	134	1	1	LUPUS
2	6	RNP	1.68	0.68	40.59	4	1.76842	0	RNP	-7.78	1.24	15.93	4	-8.18947	0	RNP	0	0	0	SJOGREN
2	7	RNP	2.39	0.8	33.25	4	2.51579	0	RNP	-3.91	0.31	7.92	4	-4.11579	0	RNP	0	0	0	LUPUS + RA
2	8	RNP	-0.41	0.31	76.65	4	-0.431579	0	RNP	-7.01	0.97	13.82	4	-7.37895	0	RNP		0	0	LUPUS
2	9	RNP	207.45	11.03	5.31	4	218.368	1	RNP	278.14	14.47	5.2	4	292.779	1	RNP	2	0	1	LUPUS	IMMUNOBLOTTING NEG					antiU1RNP POS
2	10	RNP	2.84	0.24	8.48	4	2.98947	0	RNP	-4.34	0.75	17.35	4	-4.56842	0	RNP		0	0	LUPUS
2	11	RNP	4.21	0.65	15.37	4	4.43158	0	RNP	-0.72	0.17	23.22	4	-0.757895	0	RNP		0	0	LUPUS
2	12	RNP	552.82	5.04	0.91	4	581.916	1	RNP	470.73	4.04	0.86	4	495.505	1	RNP	127	1	1	LUPUS
2	13	RNP	1.56	0.8	51.56	4	1.64211	0	RNP	-6.92	0.33	4.84	4	-7.28421	0	RNP		0	0	LUPUS
2	14	RNP	6.41	0.54	8.43	4	6.74737	0	RNP	-6.54	0.67	10.27	4	-6.88421	0	RNP	0	0	0	SJOGREN
2	15	RNP	43.77	1.64	3.74	3	46.0737	1	RNP	50.1	4.65	9.28	4	52.7368	1	RNP	31	0	1	LUPUS	DOT POS
2	16	RNP	0.42	0.46	109.56	4	0.442105	0	RNP	-9.72	0.82	8.4	4	-10.2316	0	RNP	0	0	0	SJOGREN
2	17	RNP	2.84	0.25	8.79	4	2.98947	0	RNP	-5.77	0.79	13.68	4	-6.07368	0	RNP	19	0	0	LUPUS
2	18	RNP	3.12	0.48	15.44	4	3.28421	0	RNP	-2.5	0.85	33.77	4	-2.63158	0	RNP	0	0	0	LUPUS
2	19	RNP	206.42	6.18	2.99	4	217.284	1	RNP	222.03	5.54	2.49	4	233.716	1	RNP	64	1	1	LUPUS
2	20	RNP	655.91	8.37	1.28	4	690.432	1	RNP	535.11	3.9	0.73	4	563.274	1	RNP	122	1	1	LUPUS
2	21	RNP	146.6	4.05	2.77	4	154.316	1	RNP	120.44	3.19	2.65	4	126.779	1	RNP	2	0	0	LUPUS
2	22	RNP	19.85	0.5	2.51	4	20.8947	0	RNP	10.08	1.01	10.03	4	10.6105	0	RNP	1	0	0	RAYNAUDS
2	23	RNP	3.93	0.61	15.61	4	4.13684	0	RNP	-5.09	0.33	6.4	4	-5.35789	0	RNP		0	0	RAYNAUDS
2	24	RNP	11.36	1.89	16.68	4	11.9579	0	RNP	2.01	0.7	34.96	4	2.11579	0	RNP		0	0	FATIGUE MUSCLE PAIN
2	25	RNP	27.31	2.4	8.79	4	28.7474	0	RNP	13.66	0.89	6.54	4	14.3789	0	RNP		0	0	LUPUS
2	26	RNP	1.72	0.71	41.11	4	1.81053	0	RNP	1.7	2.61	153.46	4	1.78947	0	RNP		0	0	LUPUS
2	27	RNP	-4.53	0.62	13.73	4	-4.76842	0	RNP	-8.26	0.64	7.71	4	123	1	RNP		0	0	GIANT CELL ARTERITIS
2	28	RNP	2.52	0.34	13.3	4	2.65263	0	RNP	0.57	1.04	181.25	4	0.6	0	RNP	1	0	0	LUPUS
2	29	RNP	258.46	16.42	6.35	4	272.063	1	RNP	244.16	16.34	6.69	4	257.011	1	RNP	13	0	1	LUPUS						U1RNP POS
2	30	RNP	64.29	3.45	5.37	4	67.6737	1	RNP	70.93	1.23	1.74	4	74.6632	1	RNP	3	0	1	LUPUS						IMMUNOBLOTTING POS
2	31	RNP	-6.11	0.75	12.28	4	-6.43158	0	RNP	1	0.46	46.28	4	1.05263	0	RNP		0	0	HASHIMOTO
2	32	RNP	16.59	0.57	3.43	4	17.4632	0	RNP	24.56	0.61	2.5	4	25.8526	0	RNP	0	0	0	LUPUS
2	33	RNP	-6	1	16.69	4	-6.31579	0	RNP	-7.35	0.2	2.71	4	-7.73684	0	RNP		0	0	FATIGUE MUSCLE PAIN
2	34	RNP	-0.67	0.52	78.11	4	-0.705263	0	RNP	-5.25	0.64	12.17	4	-5.52632	0	RNP	0	0	0	LUPUS
2	35	RNP	62.43	6.6	10.58	4	65.7158	1	RNP	94.02	9.45	10.05	4	98.9684	1	RNP	0	0	0	LUPUS
2	36	RNP	2.31	0.52	22.36	4	2.43158	0	RNP	2.73	0.36	13.07	4	2.87368	0	RNP		0	0	LUPUS
2	37BIS	RNP	5.48	1	18.28	4	5.76842	0	RNP	17.41	3.61	20.7	4	18.3263	0	RNP	0	0	0	LUPUS
2	38	RNP	-2.9	0.31	10.64	4	-3.05263	0	RNP	-0.43	1.06	243.31	4	-0.452632	0	RNP		0	0	LUPUS
2	39	RNP	15.77	0.96	6.07	4	16.6	0	RNP	26.74	1.05	3.94	3	28.1474	0	RNP	1	0	0	LUPUS
2	40	RNP	46.5	3.64	7.84	4	48.9474	1	RNP	58.11	3.32	5.71	4	61.1684	1	RNP	7	0	0	LUPUS
2	41	RNP	329.97	16.3	4.94	4	347.337	1	RNP	367.16	17.3	4.71	4	386.484	1	RNP	159	1	1	LUPUS
2	42	RNP	654.77	2.46	0.38	4	689.232	1	RNP	526.75	4.79	0.91	4	554.474	1	RNP	93	1	1	SHARP
2	43	RNP	43.62	4.63	10.61	4	45.9158	1	RNP	40.35	4.47	11.07	4	42.4737	1	RNP				LUPUS
2	44	RNP	175.42	11.1	6.33	4	184.653	1	RNP	204.93	16.63	8.11	4	215.716	1	RNP	4	0	1	LUPUS						U1RNP 72
2	45	RNP	225.57	10.8	4.79	4	237.442	1	RNP	298.25	7.73	2.59	4	313.947	1	RNP	24	0	1	LUPUS						U1RNP 230
2	46	RNP	-2.98	0.21	7.03	4	-3.13684	0	RNP	-2.66	0.69	25.84	4	-2.8	0	RNP	0	0	0	LUPUS
2	47	RNP	8.06	0.85	10.59	4	8.48421	0	RNP	6.06	1.09	17.99	4	6.37895	0	RNP	7	0	0	LUPUS
2	48	RNP	59.44	3.48	5.86	4	62.5684	1	RNP	57.64	2.64	4.59	4	60.6737	1	RNP	1	0	0	LUPUS
2	49	RNP	551.23	5.94	1.08	4	580.242	1	RNP	475.38	7.96	1.67	4	500.4	1	RNP	54	1	1	LUPUS
2	50	RNP	404.48	2.79	0.69	3	425.768	1	RNP	375.81	8.74	2.33	4	395.589	1	RNP	14	0	0	LUPUS						U1RNP 76
2	51	RNP	8.98	0.81	8.99	4	9.45263	0	RNP	3.62	1.24	34.36	4	3.81053	0	RNP		0	0	APS
2	52	RNP	4.36	0.54	12.39	4	4.58947	0	RNP	-2.62	0.06	2.38	4	-2.75789	0	RNP		0	0	NO DISEASE
2	53	RNP	32.64	0.95	2.92	4	34.3579	0	RNP	17.95	1.8	10.05	4	18.8947	0	RNP	9	0	0	LUPUS
2	54	RNP	-0.75	0.47	63.17	4	-0.789474	0	RNP	-6.73	0.51	7.55	4	-7.08421	0	RNP	0	0	0	THROMBOSIS
2	55	RNP	-0.11	0.37	322.35	4	-0.115789	0	RNP	-0.57	0.88	154.57	4	-0.6	0	RNP	0	0	0	LUPUS
2	56	RNP	-0.64	0.7	109.96	4	-0.673684	0	RNP	-4.52	0.64	14.08	4	-4.75789	0	RNP		0	0	LUPUS
2	57	RNP	-1.62	0.26	16.07	4	-1.70526	0	RNP	-5.09	0.2	3.97	4	-5.35789	0	RNP		0	0	LUPUS
2	58	RNP	5.01	1.39	27.79	4	5.27368	0	RNP	0	0.48	14669	4	0	0	RNP	0	0	0	LUPUS
2	59	RNP	-2.05	0.41	19.77	4	-2.15789	0	RNP	-6.03	0.69	11.5	4	-6.34737	0	RNP		0	0	CRYOGLOBULINAEMIA
2	60	RNP	-1.98	0.49	24.51	4	-2.08421	0	RNP	-7.78	0.61	7.82	3	-8.18947	0	RNP		0	0	TYPE I DIABETES
2	61	RNP	132.56	10.12	7.64	4	139.537	1	RNP	122.99	9.72	7.9	4	129.463	1	RNP	0	0	1	LUPUS APS	IMMUNOBLOTTING POS
2	62	RNP	-1.68	1.44	85.86	4	-1.76842	0	RNP	-4.6	0.48	10.46	4	-4.84211	0	RNP	0	0	0	SJOGREN
2	63	RNP	42.29	1.4	3.3	4	44.5158	1	RNP	22.59	1.28	5.66	4	23.7789	0	RNP	2	0	0	LUPUS
2	64	RNP	4.03	0.31	7.61	4	4.24211	0	RNP	4.73	0.53	11.24	4	4.97895	0	RNP		0	0	HYPERACOUSIA
2	65	RNP	-0.33	0.9	273.2	4	-0.347368	0	RNP	2.51	1.25	49.71	4	2.64211	0	RNP		0	0	RA
2	66	RNP	-2.89	0.86	29.72	4	-3.04211	0	RNP	-5.22	0.53	10.23	4	-5.49474	0	RNP	0	0	0	LUPUS
2	67	RNP	4.56	0.89	19.43	4	4.8	0	RNP	-2.8	0.24	8.58	4	-2.94737	0	RNP		0	0	LUPUS
2	68	RNP	-1.86	0.51	27.44	4	-1.95789	0	RNP	-11.35	1.06	9.31	4	-11.9474	0	RNP		0	0	LUPUS
2	69	RNP	11.62	0.65	5.62	4	12.2316	0	RNP	4.92	0.72	14.67	4	5.17895	0	RNP		0	0	HYPERTENSION
2	70	RNP	1.88	0.5	26.58	4	1.97895	0	RNP	-1.23	0.45	36.73	4	-1.29474	0	RNP	0	0	0	LUPUS
2	71	RNP	494.32	6.16	1.25	4	520.337	1	RNP	462.99	3.84	0.83	4	487.358	1	RNP	271	1	1	LUPUS
2	72	RNP	26.58	1.19	4.47	4	27.9789	0	RNP	28.52	1.98	6.95	4	30.0211	0	RNP		0	0	LUPUS
2	73	RNP	5.5	0.93	16.93	4	5.78947	0	RNP	-5.01	0.61	12.17	4	-5.27368	0	RNP	0	0	0	LUPUS
2	74	RNP	-1.95	0.19	9.65	4	-2.05263	0	RNP	-1.97	0.74	37.61	4	-2.07368	0	RNP		0	0	APS
2	75	RNP	596.05	1.47	0.25	4	627.421	1	RNP	559.07	2.48	0.44	4	588.495	1	RNP	25	0	0	LUPUS
2	76	RNP	22.64	2.25	9.96	3	23.8316	0	RNP	22.72	0.47	2.05	4	23.9158	0	RNP	1	0	0	LUPUS
2	77	RNP	-5.78	0.68	11.78	4	-6.08421	0	RNP	-3.61	0.61	16.89	4	-3.8	0	RNP		0	0	ANCA VASCULITIS
2	78	RNP	2.88	0.37	12.86	4	3.03158	0	RNP	2.86	0.38	13.15	4	3.01053	0	RNP		0	0	RA
2	79	RNP	1.32	0.24	17.84	4	1.38947	0	RNP	-2.88	0.36	12.6	4	-3.03158	0	RNP		0	0	ANCA VASCULITIS
2	80	RNP	0.3	0.48	159.1	4	0.315789	0	RNP	-2.89	0.7	24.1	4	-3.04211	0	RNP		0	0	FACIAL PAIN
2	81	RNP	686.7	7.38	1.08	4	722.842	1	RNP	622.19	7.25	1.17	4	654.937	1	RNP				LUPUS	POS IN 2014
2	82	RNP	2.35	0.81	34.54	4	2.47368	0	RNP	-1.15	0.74	64.05	4	-1.21053	0	RNP		0	0	THROMBOSIS
2	83	RNP	0.31	0.85	275.91	4	0.326316	0	RNP	-3.37	0.82	24.16	4	-3.54737	0	RNP		0	0	PERICARDITIS
2	84	RNP	-0.07	0.29	417.52	4	-0.0736842	0	RNP	-3.87	1.33	34.4	4	-4.07368	0	RNP		0	0	NO DISEASE
2	85	RNP	0.84	0.56	67.34	3	0.884211	0	RNP	-2.95	0.84	28.29	4	-3.10526	0	RNP		0	0	NO DISEASE
2	86	RNP	9.52	0.2	2.07	4	10.0211	0	RNP	-2.53	0.35	13.98	4	-2.66316	0	RNP		0	0	ANCA VASCULITIS
2	87	RNP	1.69	1.05	62	4	1.77895	0	RNP	-8.63	0.58	6.68	4	-9.08421	0	RNP		0	0	ANCA VASCULITIS
2	88	RNP	4.42	0.45	10.18	4	4.65263	0	RNP	-3.63	0.38	10.34	4	-3.82105	0	RNP		0	0	RAYNAUD's
2	89	RNP	30.29	2.36	7.78	4	31.8842	0	RNP	27.37	2.24	8.18	4	28.8105	0	RNP			0	LUPUS
2	90	RNP	-0.33	0.45	138.9	4	-0.347368	0	RNP	-4.58	0.69	15.17	4	-4.82105	0	RNP		0	0	SHARP
2	91	RNP	1.87	0.39	20.93	4	1.96842	0	RNP	-3.33	0.27	8.15	4	-3.50526	0	RNP		0	0	LUPUS
2	92	RNP	23.35	1.01	4.34	4	24.5789	0	RNP	16.51	1.3	7.88	4	17.3789	0	RNP	3	0	0	DERMATOMYOSITIS
2	93	RNP	-0.66	0.38	58.37	4	-0.694737	0	RNP	-4.4	0.76	17.2	4	-4.63158	0	RNP		0	0	LUPUS
2	94	RNP	-3.36	0.44	12.95	4	-3.53684	0	RNP	-6.77	0.1	1.46	4	-7.12632	0	RNP		0	0	ANCA VASCULITIS
2	95	RNP	547.25	14.24	2.6	4	576.053	1	RNP	492.77	4.16	0.84	4	518.705	1	RNP	0	0	1	LUPUS	DOT POS
2	96	RNP	-0.81	0.57	70.82	4	-0.852632	0	RNP	-6.13	1.95	31.79	4	-6.45263	0	RNP	0	0	0	LUPUS
2	97	RNP	5.65	0.87	15.41	4	5.94737	0	RNP	-4.05	0.58	14.38	4	-4.26316	0	RNP		0	0	APS
2	98	RNP	8.82	0.65	7.42	4	9.28421	0	RNP	0.01	0.94	7333.77	4	0.0105263	0	RNP		0	0	APS
2	99	RNP	304.42	29.33	9.63	4	320.442	1	RNP	259.08	9.38	3.62	4	272.716	1	RNP	15	0	0	LUPUS
2	100	RNP	2.14	0.94	44.05	4	2.25263	0	RNP	0.83	0.61	73.05	3	0.873684	0	RNP				LUPUS
2	101	RNP	162.16	8.29	5.11	4	170.695	1	RNP	291.58	8.13	2.79	4	306.926	1	RNP	47	1	1	LUPUS
2	102	RNP	11.03	1.03	9.34	4	11.6105	0	RNP	18.77	0.52	2.75	2	19.7579	0	RNP	3	0	0	LUPUS
2	103	RNP	2.49	0.58	23.1	4	2.62105	0	RNP	8.46	2.09	24.74	4	8.90526	0	RNP		0	0	LUPUS
2	104	RNP	-2.49	0.63	25.23	4	-2.62105	0	RNP	0.9	0.47	51.77	4	0.947368	0	RNP		0	0	ANCA VASCULITIS
2	105	RNP	-0.42	0.62	149.07	4	-0.442105	0	RNP	0.42	0.62	147.14	4	0.442105	0	RNP		0	0	DRY MOUTH
2	106	RNP	-4.64	0.93	20	4	-4.88421	0	RNP	-6.24	1.25	20.02	4	-6.56842	0	RNP	0	0	0	SJOGREN
2	107	RNP	96.43	12.69	13.16	2	101.505	1	RNP	119.67	8.76	7.32	4	125.968	1	RNP	6	0	1	LUPUS	BLOT POS
2	108	RNP	-3.1	0.67	21.55	3	-3.26316	0	RNP	-5.38	0.19	3.58	4	-5.66316	0	RNP		0	0	THROMBOSIS
2	109	RNP	61.11	6.53	10.69	4	64.3263	1	RNP	90.34	1.79	1.98	4	95.0947	1	RNP	0	0	0	LUPUS	BLOT NEG
2	110	RNP	1.96	0.35	17.86	4	2.06316	0	RNP	2.86	0.81	28.34	4	3.01053	0	RNP	0	0	0	LUPUS
2	111	RNP	0.41	0.14	34.69	4	0.431579	0	RNP	-1.14	0.52	45.64	4	-1.2	0	RNP		0	0	LUPUS
2	112	RNP	335.99	8.27	2.46	4	353.674	1	RNP	464.61	10.44	2.25	4	489.063	1	RNP	107	1	1	LUPUS
2	113	RNP	-6.75	1.34	19.88	4	-7.10526	0	RNP	-7.94	1.23	15.46	4	-8.35789	0	RNP		0	0	CHRONIC UVEITIS
2	114	RNP	-6.95	0.83	11.92	4	-7.31579	0	RNP	-7.49	0.99	13.18	4	-7.88421	0	RNP		0	0	LUPUS
2	115	RNP	-1.14	0.46	40.74	4	-1.2	0	RNP	-4.13	0.43	10.51	4	-4.34737	0	RNP		0	0	JOINT PAIN
2	116	RNP	-0.86	0.21	24.75	4	-0.905263	0	RNP	-3.2	0.28	8.69	4	-3.36842	0	RNP		0	0	LUPUS
2	117	RNP	-3	0.74	24.84	4	-3.15789	0	RNP	-4.44	0.47	10.6	4	-4.67368	0	RNP		0	0	LUPUS
2	118	RNP	137.59	7.25	5.27	4	144.832	1	RNP	136.72	9.64	7.05	4	143.916	1	RNP	11	0	1	LUPUS
2	119	RNP	33.79	1.64	4.85	4	35.5684	0	RNP	-3.65	1.12	30.77	4	-3.84211	0	RNP		0	0	APS
2	120	RNP	597.79	5.44	0.91	4	629.253	1	RNP	564.8	6.25	1.11	4	594.526	1	RNP	79	1	1	LUPUS
2	121	RNP	553.65	14.44	2.61	4	582.789	1	RNP	559.54	11.48	2.05	4	588.989	1	RNP	285	1	1	LUPUS
2	122	RNP	26.66	1.38	5.19	4	28.0632	0	RNP	-1.05	1.33	126.59	4	-1.10526	0	RNP	0	0	0	MYOSITIS
2	123	RNP	23.91	0.15	0.62	4	25.1684	0	RNP	-7.46	1.29	17.37	4	-7.85263	0	RNP	0	0	0	LUPUS
2	124	RNP	-0.99	0.69	69.8	4	-1.04211	0	RNP	-5.28	0.5	9.41	4	-5.55789	0	RNP		0	0	FEVER
2	125	RNP	598	5.66	0.95	4	629.474	1	RNP	530.23	8.67	1.63	4	558.137	1	RNP	41	1	1	SHARP
2	126	RNP	13.95	0.56	4.01	4	14.6842	0	RNP	6.36	0.57	8.93	4	6.69474	0	RNP	10	0	0	LUPUS	DOT NEG
2	127	RNP	76.2	2.7	3.54	4	80.2105	1	RNP	78.87	3.69	4.68	4	83.0211	1	RNP	1	0	0	LUPUS
2	128	RNP	3.86	0.41	10.53	4	4.06316	0	RNP	-0.68	0.19	27.29	4	-0.715789	0	RNP		0	0	KIKUCHI
2	129	RNP	618.26	11.41	1.85	4	650.8	1	RNP	559.51	2.43	0.43	4	588.958	1	RNP	92	1	1	LUPUS
2	130	RNP	234.97	21.34	9.08	4	247.337	1	RNP	348.49	28.76	8.25	4	366.832	1	RNP	0	0	0	LUPUS
2	131	RNP	2.92	0.53	18.16	4	3.07368	0	RNP	0.9	0.33	37.17	4	0.947368	0	RNP	1	0	0	LUPUS
2	132	RNP	-0.44	0.17	37.82	4	-0.463158	0	RNP	-2.95	0.66	22.22	3	-3.10526	0	RNP		0	0	LUPUS
2	133	RNP	9.8	1.31	13.32	4	10.3158	0	RNP	4.62	1.06	22.89	4	4.86316	0	RNP	3	0	0	LUPUS
2	134	RNP	-1.86	0.6	32.15	4	-1.95789	0	RNP	-11.78	0.57	4.81	4	-12.4	0	RNP		0	0	LUPUS
3	1	RNP	704.41	10.55	1.5	4	741.484	1	RNP	589.31	2.21	0.37	4	620.326	1	RNP	186	1	1	LUPUS
3	2	RNP	655.02	5.77	0.88	3	689.495	1	RNP	592.56	6.99	1.18	4	623.747	1	RNP	132	1	1	LUPUS
3	3	RNP	3.43	0.18	5.13	4	3.61053	0	RNP	0.74	0.72	97.33	4	0.778947	0	RNP		0	0	LUPUS
3	4	RNP	646.56	5.07	0.78	4	680.589	1	RNP	511.62	3.4	0.67	4	538.547	1	RNP	1	0	0	LUPUS
3	5	RNP	14.69	0.44	3.02	4	15.4632	0	RNP	3.58	1.7	47.54	4	3.76842	0	RNP		0	0	HEALTHY
3	6	RNP	5.62	1.09	19.34	4	5.91579	0	RNP	-0.69	0.36	52.44	4	-0.726316	0	RNP	0	0	0	BEHCET
3	7	RNP	649.38	3.44	0.53	4	683.558	1	RNP	552.1	7.18	1.3	4	581.158	1	RNP	193	1	1	LUPUS
3	8	RNP	19.49	1.83	9.37	4	20.5158	0	RNP	9.29	0.76	8.19	4	9.77895	0	RNP	0	0	0	SHARP LUPUS
3	9	RNP	55.36	2.28	4.12	4	58.2737	1	RNP	39.4	3.04	7.73	4	41.4737	1	RNP	0	0	0	LUPUS	IMMUNOBLOTTING NEG
3	10	RNP	23.43	1.33	5.69	4	24.6632	0	RNP	30.95	2.48	8.01	4	32.5789	0	RNP				LUPUS PRIMARY CHOLANGIATIS
3	11	RNP	696.17	5.49	0.79	4	732.811	1	RNP	546.62	8.82	1.61	4	575.389	1	RNP	185	1	1	LUPUS
3	12	RNP	17.22	0.33	1.92	4	18.1263	0	RNP	15.25	0.96	6.27	4	16.0526	0	RNP		0	0	LUPUS
3	13	RNP	590.85	5.49	0.93	4	621.947	1	RNP	554.61	5.58	1.01	4	583.8	1	RNP	99	1	1	LUPUS
3	14	RNP	529.08	9.73	1.84	4	556.926	1	RNP	435.71	4.64	1.06	4	458.642	1	RNP	157	1	1	LUPUS
3	15	RNP	31.82	1.64	5.14	4	33.4947	0	RNP	22.12	1.86	8.42	3	23.2842	0	RNP	1	0	0	LUPUS
3	16	RNP	561.65	10.68	1.9	4	591.211	1	RNP	513.06	18.9	3.68	4	540.063	1	RNP	101	1	1	LUPUS
3	17	RNP	99.3	7.08	7.13	4	104.526	1	RNP	71.36	3.75	5.26	3	75.1158	1	RNP	9	0	0	LUPUS	IMMUNOBLOTTING NEG
3	18	RNP	480.4	24.03	5	4	505.684	1	RNP	414.58	9.97	2.4	4	436.4	1	RNP	49	1	1	LUPUS
3	19	RNP	645.42	11.28	1.75	4	679.389	1	RNP	534.52	5.26	0.98	4	562.653	1	RNP	44	1	1	LUPUS
3	20	RNP	74.38	4.84	6.5	4	78.2947	1	RNP	70.97	0.71	1	4	74.7053	1	RNP	97	1	1	LUPUS
3	21	RNP	6.64	0.78	11.71	4	6.98947	0	RNP	1.23	0.51	41.59	4	1.29474	0	RNP	0	0	0	CREST
3	22	RNP	2.52	0.42	16.71	4	2.65263	0	RNP	9.68	2.39	24.69	4	10.1895	0	RNP	0	0	0	MYOSITIS
3	23	RNP	4.14	0.88	21.14	4	4.35789	0	RNP	15.89	1.68	10.55	4	16.7263	0	RNP	0	0	0	SYSTEMIC SCLEROSIS
3	25	RNP	11.98	2.01	16.78	4	12.6105	0	RNP	-3.48	0.17	4.91	4	-3.66316	0	RNP	0	0	0	LUPUS RAYNAUDS
3	26	RNP	208.12	2.09	1	4	219.074	1	RNP	157.36	3.53	2.24	4	165.642	1	RNP	111	1	1	LUPUS
3	27	RNP	17.8	2.18	12.27	4	18.7368	0	RNP	0.88	1.2	135.85	4	0.926316	0	RNP	10	0	0	LUPUS
3	28	RNP	2.42	0.22	9.26	3	2.54737	0	RNP	-4.84	0.48	9.88	4	-5.09474	0	RNP	3	0	0	CREST
3	29	RNP	35.8	18.53	51.77	4	37.6842	0	RNP	13.58	2.53	18.6	4	14.2947	0	RNP	1	0	0	LUPUS
3	30	RNP	12.76	0.66	5.17	4	13.4316	0	RNP	12.2	0.59	4.84	4	12.8421	0	RNP	0	0	0	SHARP LUPUS
3	31	RNP	11.16	2.34	20.94	4	11.7474	0	RNP	4.81	0.48	9.92	3	5.06316	0	RNP	0	0	0	SHARP
3	32	RNP	8.9	0.77	8.65	4	9.36842	0	RNP	4.94	0.58	11.79	4	5.2	0	RNP	0	0	0	CREST
3	33	RNP	396.7	4.18	1.05	4	417.579	1	RNP	391.85	2.47	0.63	4	412.474	1	RNP	113	1	1	LUPUS

## Sheet: CENPB
		WHOLE BLOOD							SERA
SERIES	NUMBER	Probe	Mean GRU	Std Dev	%CV	# of Sensors	UA	pos neg	Probe	Mean GRU	Std Dev	%CV	# of Sensors	UA	pos neg		FIDIS DATA	pos:neg	CONCLUSION	DIAGNOSIS	CONCLUSION	ELISA	pos:neg	FARR	pos/neg	REMARKS
1	1	Cenp B	32.27	1.43	4.42	4	26.3429	0	Cenp B	7.86	1.53	19.42	4	6.41633	0	Cenp B		0	0	CUTANEOUS LUPUS
1	2	Cenp B	12.03	10.97	91.19	4	9.82041	0	Cenp B	9.04	1.01	11.14	4	7.37959	0	Cenp B	0	0	0	Idiopathic Raynaud
1	3	Cenp B	1	1.5	149.35	4	0.816327	0	Cenp B	40.03	3.89	9.72	4	32.6776	0	Cenp B	1	0	0	Sjogren
1	4	Cenp B	4.44	0.66	14.83	4	3.62449	0	Cenp B	15.87	6.25	39.36	4	12.9551	0	Cenp B	1	0	0	Behçet
1	5	Cenp B	-8.09	0.73	9.02	4	-6.60408	0	Cenp B	0.12	3.04	2542.65	4	0.0979592	0	Cenp B		0	0	Lyme disease
1	6	Cenp B	6.83	1.56	22.83	4	5.57551	0	Cenp B	1.92	0.59	30.67	4	1.56735	0	Cenp B		0	0	APS
1	7	Cenp B	14.07	5.48	38.97	4	11.4857	0	Cenp B	2.49	0.46	18.6	4	2.03265	0	Cenp B		0	0	Sjogren with anti-GW
1	8	Cenp B	-0.05	0.41	797.75	4	-0.0408163	0	Cenp B	-0.63	1.21	191.51	2	-0.514286	0	Cenp B	2	0	0	Raynauds with anti-PCNA
1	9	Cenp B	1.76	1.29	73.48	4	1.43673	0	Cenp B	5.75	0.72	12.43	4	4.69388	0	Cenp B		0	0	Lupus with antinucleosome
1	10	Cenp B	6.68	0.44	6.63	4	5.45306	0	Cenp B	5.15	0.31	5.98	4	4.20408	0	Cenp B	7	0	0	LUPUS WITH NEPHRITIS
1	11	Cenp B	0.57	1.29	227.53	4	0.465306	0	Cenp B	-1.68	0.85	50.76	4	-1.37143	0	Cenp B	1	0	0	LUPUS + SJOGREN
1	12	Cenp B	27.1	15.6	57.58	4	22.1224	0	Cenp B	13.1	1.99	15.18	4	10.6939	0	Cenp B		0	0	CUTANEOUS LUPUS
1	13	Cenp B	3.41	5.67	166.2	4	2.78367	0	Cenp B	0.62	1.65	267.69	3	0.506122	0	Cenp B		0	0	LUPUS
1	14	Cenp B	0.52	2.78	536.63	4	0.42449	0	Cenp B	2.19	1.02	46.81	4	1.78776	0	Cenp B		0	0	thyroiditis
1	15	Cenp B	4.61	9.97	216.24	4	3.76327	0	Cenp B	23.02	0.48	2.09	3	18.7918	0	Cenp B		0	0	APS
1	16	Cenp B	-3.61	0.12	3.31	3	-2.94694	0	Cenp B	30.03	4.16	13.85	3	24.5143	0	Cenp B		0	0	NO DISEASE
1	17	Cenp B	4.8	1.6	33.41	4	3.91837	0	Cenp B	4.44	0.46	10.46	4	3.62449	0	Cenp B		0	0	STROKE
1	18	Cenp B	-2.61	0.93	35.42	4	-2.13061	0	Cenp B	5.41	1.33	24.55	4	4.41633	0	Cenp B		0	0	LUPUS APS
1	19	Cenp B	2.64	0.96	36.56	4	2.1551	0	Cenp B	0.81	1.51	186.57	4	0.661224	0	Cenp B	3	0	0	LUPUS
1	20	Cenp B	-0.87	0.37	42.47	4	-0.710204	0	Cenp B	2.94	3.46	117.81	4	2.4	0	Cenp B		0	0	RA
1	21	Cenp B	1.44	2.51	173.98	4	1.17551	0	Cenp B	16.72	14.75	88.22	4	13.649	0	Cenp B		0	0	Knee arthritis
1	22	Cenp B	11.21	0.26	2.33	4	9.15102	0	Cenp B	13.62	0.73	5.37	4	11.1184	0	Cenp B	1	0	0	SJOGREN
1	23	Cenp B	25.5	2.12	8.3	3	20.8163	0	Cenp B	18.28	1.18	6.47	4	14.9224	0	Cenp B	1	0	0	LUPUS
1	24	Cenp B	31.8	5.86	18.43	4	25.9592	0	Cenp B	13.62	0.73	5.37	4	11.1184	0	Cenp B	1	0	0	SJOGREN
1	25	Cenp B	16.81	2.02	12.02	4	13.7224	0	Cenp B	5.4	1.35	25.07	4	4.40816	0	Cenp B	1	0	0	LUPUS
1	26	Cenp B	10.03	0.14	1.37	4	8.18776	0	Cenp B	9.63	2.4	24.89	4	7.86122	0	Cenp B	0	0	0	LUPUS
1	27	Cenp B	6.89	1.06	15.38	4	5.62449	0	Cenp B	2.59	0.38	14.57	4	2.11429	0	Cenp B		0	0	ARTHRITIS
1	28	Cenp B	3.85	1.12	29.07	4	3.14286	0	Cenp B	-1.16	1.23	105.31	4	-0.946939	0	Cenp B	2	0	0	LUPUS
1	29	Cenp B	5.62	0.26	4.53	4	4.58776	0	Cenp B	0.37	0.37	98.67	4	0.302041	0	Cenp B		0	0	LUPUS
1	30	Cenp B	6.14	1.93	31.47	4	5.01224	0	Cenp B	-0.15	0.17	108.5	4	-0.122449	0	Cenp B	0	0	0	SJOGREN
1	31	Cenp B	20.22	1.61	7.95	4	16.5061	0	Cenp B	-0.29	0.9	316.25	3	-0.236735	0	Cenp B	0	0	0	LUPUS
1	32	Cenp B	3.92	1.14	29.03	4	3.2	0	Cenp B	11.62	2.87	24.68	4	9.48571	0	Cenp B		0	0	LUPUS
1	33	Cenp B	5.28	0.18	3.45	4	4.3102	0	Cenp B	1.25	0.65	52.19	4	1.02041	0	Cenp B		0	0	SJOGREN
1	35	Cenp B	31.26	3.43	10.97	3	25.5184	0	Cenp B	14.58	0.64	4.38	4	11.902	0	Cenp B		0	0	EPILEPSY
1	36	Cenp B	19.29	4.38	22.71	4	15.7469	0	Cenp B	31.11	1.24	3.98	4	25.3959	0	Cenp B		0	0	LUPUS
1	37	Cenp B	10.57	0.89	8.41	4	8.62857	0	Cenp B	14.45	3.76	26.05	4	11.7959	0	Cenp B		0	0	THROMBOCYTOPENIA
1	38	Cenp B	3.98	2.49	62.55	4	3.24898	0	Cenp B	12.04	4.18	34.74	4	9.82857	0	Cenp B		0	0	ARTHRITIS
1	39	Cenp B	0.83	2.82	339.78	4	0.677551	0	Cenp B	-3.31	0.44	13.19	4	-2.70204	0	Cenp B	6	0	0	LUPUS
1	40	Cenp B	-1.42	0.87	61.5	4	-1.15918	0	Cenp B	7.13	2.19	30.69	4	5.82041	0	Cenp B		0	0	DIZZINESSMUSCULAR WEAKNESS
1	41	Cenp B	-0.93	0.52	55.21	4	-0.759184	0	Cenp B	-0.97	0.48	49.43	4	-0.791837	0	Cenp B	0	0	0	LUPUS
1	42	Cenp B	2.81	1.29	45.98	4	2.29388	0	Cenp B	-0.38	0.38	100.83	4	-0.310204	0	Cenp B				LUPUS
1	43	Cenp B	-0.81	0.74	91.58	4	-0.661224	0	Cenp B	-3.24	0.17	5.3	4	-2.6449	0	Cenp B		0	0	APS
1	44	Cenp B	20.96	3.14	15	4	17.1102	0	Cenp B	4.22	0.62	14.67	4	3.4449	0	Cenp B		0	0	LUPUS
1	45	Cenp B	-1.8	0.71	39.72	4	-1.46939	0	Cenp B	-0.25	0.97	393.76	4	-0.204082	0	Cenp B	0	0	0	LUPUS
1	46	Cenp B	21.65	7.12	32.9	4	17.6735	0	Cenp B	17.27	2.72	15.74	4	14.098	0	Cenp B		0	0	Pericarditis
1	47	Cenp B	48.57	18.47	38.03	4	39.649	0	Cenp B	30.99	3.99	12.89	3	25.298	0	Cenp B		0	0	APS
1	48	Cenp B	9.04	0.9	9.91	4	7.37959	0	Cenp B	9.24	2.94	31.81	4	7.54286	0	Cenp B	1	0	0	LUPUS
1	49	Cenp B	13.9	2.76	19.86	4	11.3469	0	Cenp B	15.05	2.18	14.48	4	12.2857	0	Cenp B	9	0	0	LUPUS
1	50	Cenp B	5.14	0.25	4.96	2	4.19592	0	Cenp B	-4.46	0.48	10.86	4	-3.64082	0	Cenp B		0	0	LUPUS
1	51	Cenp B	3.32	0.2	5.98	3	2.7102	0	Cenp B	2.15	1.01	47.26	4	1.7551	0	Cenp B		0	0	MUSCLE PAIN
1	52	Cenp B	11.93	1.89	15.8	4	9.73878	0	Cenp B	10.47	2.35	22.42	4	8.54694	0	Cenp B	0	0	0	SJOGREN
1	53	Cenp B	7.85	1.88	23.89	4	6.40816	0	Cenp B	-1.33	0.84	63.36	4	-1.08571	0	Cenp B		0	0	GUILLAIN BARRE
1	54	Cenp B	0.98	0.63	64.55	4	0.8	0	Cenp B	-3.81	0.66	17.42	4	-3.1102	0	Cenp B		0	0	MEDULLOBLASTOMA
1	55	Cenp B	-0.21	1.13	548.97	4	-0.171429	0	Cenp B	-2.04	2.05	100.62	4	-1.66531	0	Cenp B		0	0	thyroiditis
1	56	Cenp B	0.3	0.32	106.31	4	0.244898	0	Cenp B	-4.09	0.3	7.26	4	-3.33878	0	Cenp B		0	0	LUPUS
1	57	Cenp B	0.65	0.51	79.02	3	0.530612	0	Cenp B	-0.3	1.09	357.55	4	-0.244898	0	Cenp B	3	0	0	LUPUS
1	58	Cenp B	-2.12	0.97	45.63	4	-1.73061	0	Cenp B	-2.86	0.29	10.02	4	-2.33469	0	Cenp B	0	0	0	FATIGUE
1	59	Cenp B	-0.89	0.23	25.46	4	-0.726531	0	Cenp B	24.49	2.91	11.89	4	19.9918	0	Cenp B	1	0	0	LUPUS
1	60	Cenp B	-0.69	0.71	102.92	4	-0.563265	0	Cenp B	5.4	0.82	15.09	4	4.40816	0	Cenp B	0	0	0	LUPUS
1	61	Cenp B	0.84	0.51	60.66	4	0.685714	0	Cenp B	1.19	0.65	54.42	4	0.971429	0	Cenp B		0	0	LUPUS
1	62	Cenp B	-0.89	1.41	158.49	4	-0.726531	0	Cenp B	28.6	1.97	6.88	4	23.3469	0	Cenp B	1	0	0	LUPUS
1	63	Cenp B	2.53	1.64	64.81	4	2.06531	0	Cenp B	28.6	1.97	6.88	4	23.3469	0	Cenp B	1	0	0	LUPUS
1	64	Cenp B	0	0.29	7876.26	4	0	0	Cenp B	21.44	5.57	26	3	17.502	0	Cenp B		0	0	LUPUS
1	65	Cenp B	18.52	4.04	21.82	4	15.1184	0	Cenp B	23.95	3.63	15.17	3	19.551	0	Cenp B		0	0	LUPUS
1	66	Cenp B	-2.21	0.85	38.23	4	-1.80408	0	Cenp B	20.48	18.36	89.63	3	16.7184	0	Cenp B		0	0	PRIMARY APS
1	67	Cenp B	-1.27	0.49	38.69	2	-1.03673	0	Cenp B	4.17	1.16	27.73	4	3.40408	0	Cenp B		0	0	SYSTEMIC SCLERODERMA (PMSCL +)
1	68	Cenp B	2.44	1.94	79.63	4	1.99184	0	Cenp B	14.19	2.44	17.22	4	11.5837	0	Cenp B	1	0	0	LUPUS
1	69	Cenp B	-3.43	0.82	24	4	-2.8	0	Cenp B	5.07	2.25	44.5	4	4.13878	0	Cenp B		0	0	RA
1	70	Cenp B	-1.68	0.71	42.4	4	-1.37143	0	Cenp B	1.7	1.63	95.61	4	1.38776	0	Cenp B		0	0	NOI DISEASE
2	1	Cenp B	19.03	4.02	21.1	3	15.5347	0	Cenp B	14.26	1.28	8.98	4	11.6408	0	Cenp B	3	0	0	LUPUS
2	2	Cenp B	12.49	1.16	9.31	4	10.1959	0	Cenp B	9.3	0.92	9.89	4	7.59184	0	Cenp B	7	0	0	LUPUS
2	3	Cenp B	12.02	1.05	8.77	4	9.81224	0	Cenp B	6.04	0.5	8.27	4	4.93061	0	Cenp B				SJOGREN
2	4	Cenp B	6.51	0.38	5.77	4	5.31429	0	Cenp B	4.42	0.48	10.86	4	3.60816	0	Cenp B				LUPUS
2	5	Cenp B	12.37	0.82	6.65	4	10.098	0	Cenp B	9.98	2.57	25.72	4	8.14694	0	Cenp B	3	0	0	LUPUS
2	6	Cenp B	8.82	1.08	12.26	4	7.2	0	Cenp B	4.28	0.99	23.25	4	3.49388	0	Cenp B	0	0	0	SJOGREN
2	7	Cenp B	8.64	0.76	8.74	4	7.05306	0	Cenp B	2.97	0.89	30.07	4	2.42449	0	Cenp B	2	0	0	LUPUS + RA
2	8	Cenp B	3.48	0.42	12.16	4	2.84082	0	Cenp B	2.75	0.92	33.41	4	2.2449	0	Cenp B				LUPUS
2	9	Cenp B	23.28	3.4	14.6	4	19.0041	0	Cenp B	16.46	0.38	2.29	4	13.4367	0	Cenp B	2	0	0	LUPUS
2	10	Cenp B	4.62	0.25	5.43	4	3.77143	0	Cenp B	0.4	0.57	141.93	4	0.326531	0	Cenp B				LUPUS
2	11	Cenp B	19.06	0.63	3.31	4	15.5592	0	Cenp B	15.97	1.2	7.54	4	13.0367	0	Cenp B				LUPUS
2	12	Cenp B	9.39	3.51	37.36	4	7.66531	0	Cenp B	5.31	1.07	20.2	4	4.33469	0	Cenp B	1	0	0	LUPUS
2	13	Cenp B	9.73	1.36	13.99	4	7.94286	0	Cenp B	2.11	0.57	26.88	4	1.72245	0	Cenp B		0	0	LUPUS
2	14	Cenp B	11.09	1.19	10.73	4	9.05306	0	Cenp B	2.85	0.47	16.52	4	2.32653	0	Cenp B	1	0	0	SJOGREN
2	15	Cenp B	8.99	1.86	20.66	4	7.33878	0	Cenp B	1.58	0.42	26.46	4	1.2898	0	Cenp B	0	0	0	LUPUS
2	16	Cenp B	5.17	0.22	4.16	4	4.22041	0	Cenp B	-2.31	0.61	26.4	4	-1.88571	0	Cenp B	1	0	0	SJOGREN
2	17	Cenp B	7.9	0.28	3.54	4	6.44898	0	Cenp B	1.88	0.49	25.95	4	1.53469	0	Cenp B	6	0	0	LUPUS
2	18	Cenp B	6.89	2.65	38.45	4	5.62449	0	Cenp B	2.16	1.71	79.42	4	1.76327	0	Cenp B	13	0	0	LUPUS
2	19	Cenp B	6.76	1.2	17.74	4	5.51837	0	Cenp B	5.78	0.88	15.16	4	4.71837	0	Cenp B	2	0	0	LUPUS
2	20	Cenp B	24.77	0.27	1.1	3	20.2204	0	Cenp B	11.38	4.19	36.83	4	9.2898	0	Cenp B	2	0	0	LUPUS
2	21	Cenp B	11.28	2.14	19.01	4	9.20816	0	Cenp B	9.71	0.52	5.36	4	7.92653	0	Cenp B	5	0	0	LUPUS
2	22	Cenp B	13.3	0.69	5.15	4	10.8571	0	Cenp B	6.79	0.64	9.38	4	5.54286	0	Cenp B	1	0	0	RAYNAUDS
2	23	Cenp B	10.17	0.53	5.18	4	8.30204	0	Cenp B	4.89	0.82	16.82	4	3.99184	0	Cenp B		0	0	RAYNAUDS
2	24	Cenp B	31.22	1.48	4.76	4	25.4857	0	Cenp B	13.57	0.91	6.7	4	11.0776	0	Cenp B		0	0	FATIGUE MUSCLE PAIN
2	25	Cenp B	15.39	1.14	7.41	4	12.5633	0	Cenp B	14.51	4.33	29.84	4	11.8449	0	Cenp B		0	0	LUPUS
2	26	Cenp B	10.11	1	9.88	4	8.25306	0	Cenp B	12.35	3.9	31.59	4	10.0816	0	Cenp B		0	0	LUPUS
2	27	Cenp B	11.06	2.06	18.64	4	9.02857	0	Cenp B	5.88	1.05	17.79	4	4.8	0	Cenp B		0	0	GIANT CELL ARTERITIS
2	28	Cenp B	7.85	1.3	16.55	4	6.40816	0	Cenp B	23.15	2.21	9.56	4	18.898	0	Cenp B	3	0	0	LUPUS
2	29	Cenp B	17.84	1.59	8.91	4	14.5633	0	Cenp B	15.26	2.26	14.77	4	12.4571	0	Cenp B	14	0	0	LUPUS
2	30	Cenp B	6.02	1.16	19.27	4	4.91429	0	Cenp B	10.19	1.14	11.21	4	8.31837	0	Cenp B	1	0	0	LUPUS
2	31	Cenp B	1.97	0.32	16.35	4	1.60816	0	Cenp B	9.22	0.64	6.92	4	7.52653	0	Cenp B		0	0	HASHIMOTO
2	32	Cenp B	5.74	0.82	14.31	4	4.68571	0	Cenp B	8.74	0.74	8.46	4	7.13469	0	Cenp B	0	0	0	LUPUS
2	33	Cenp B	7.83	0.16	2.01	4	6.39184	0	Cenp B	5.84	1.27	21.67	4	4.76735	0	Cenp B		0	0	FATIGUE MUSCLE PAIN
2	34	Cenp B	4.29	0.32	7.37	4	3.50204	0	Cenp B	1.97	0.76	38.5	4	1.60816	0	Cenp B	0	0	0	LUPUS
2	35	Cenp B	6.97	0.49	6.99	4	5.6898	0	Cenp B	9.09	0.72	7.89	4	7.42041	0	Cenp B	0	0	0	LUPUS
2	36	Cenp B	5.01	1.19	23.72	4	4.0898	0	Cenp B	5.53	0.48	8.72	4	4.51429	0	Cenp B		0	0	LUPUS
2	37BIS	Cenp B	5.85	0.43	7.43	4	4.77551	0	Cenp B	16.93	2.51	14.84	4	13.8204	0	Cenp B	1	0	0	LUPUS
2	38	Cenp B	1.53	0.5	32.72	4	1.24898	0	Cenp B	5.01	1.15	22.95	4	4.0898	0	Cenp B		0	0	LUPUS
2	39	Cenp B	12.29	1.99	16.18	4	10.0327	0	Cenp B	9.12	1.68	18.46	4	7.4449	0	Cenp B	0	0	0	LUPUS
2	40	Cenp B	10	1.99	19.89	4	8.16327	0	Cenp B	16.07	3.25	20.25	4	13.1184	0	Cenp B	3	0	0	LUPUS
2	41	Cenp B	7	0.91	12.95	4	5.71429	0	Cenp B	11.38	3.18	27.93	4	9.2898	0	Cenp B	1	0	0	LUPUS
2	42	Cenp B	4.12	0.39	9.35	4	3.36327	0	Cenp B	11.16	3.19	28.58	4	9.1102	0	Cenp B	2	0	0	SHARP
2	43	Cenp B	8.86	1.09	12.29	4	7.23265	0	Cenp B	4.05	0.97	23.9	4	3.30612	0	Cenp B				LUPUS
2	44	Cenp B	10.78	4.84	44.94	4	8.8	0	Cenp B	10.69	0.72	6.74	4	8.72653	0	Cenp B	1	0	0	LUPUS
2	45	Cenp B	16.39	1.42	8.65	4	13.3796	0	Cenp B	9.39	3.19	33.97	4	7.66531	0	Cenp B	1	0	0	LUPUS
2	46	Cenp B	4.08	0.62	15.16	4	3.33061	0	Cenp B	11.69	2.23	19.09	4	9.54286	0	Cenp B	1	0	0	LUPUS
2	47	Cenp B	7.02	1.26	17.98	4	5.73061	0	Cenp B	7.16	0.23	3.25	4	5.8449	0	Cenp B	1	0	0	LUPUS
2	48	Cenp B	3.7	0.85	22.94	4	3.02041	0	Cenp B	11.12	2.37	21.3	4	9.07755	0	Cenp B	2	0	0	LUPUS
2	49	Cenp B	12.2	0.95	7.75	4	9.95918	0	Cenp B	1.21	0.5	40.81	4	0.987755	0	Cenp B	1	0	0	LUPUS
2	50	Cenp B	15.53	1.23	7.93	4	12.6776	0	Cenp B	17.24	2.1	12.19	4	14.0735	0	Cenp B	0	0	0	LUPUS
2	51	Cenp B	10.76	1.44	13.39	4	8.78367	0	Cenp B	15.29	0.93	6.06	4	12.4816	0	Cenp B		0	0	APS
2	52	Cenp B	7.71	0.4	5.16	4	6.29388	0	Cenp B	8.05	0.35	4.35	4	6.57143	0	Cenp B		0	0	NO DISEASE
2	53	Cenp B	10.59	0.32	3.02	4	8.6449	0	Cenp B	2.87	0.15	5.28	4	2.34286	0	Cenp B	2	0	0	LUPUS
2	54	Cenp B	5.38	0.19	3.5	4	4.39184	0	Cenp B	2.14	0.23	10.6	4	1.74694	0	Cenp B	4	0	0	THROMBOSIS
2	55	Cenp B	8.86	0.31	3.54	4	7.23265	0	Cenp B	6.51	0.52	8.06	4	5.31429	0	Cenp B	0	0	0	LUPUS
2	56	Cenp B	5.06	0.64	12.65	4	4.13061	0	Cenp B	7.9	1.09	13.74	4	6.44898	0	Cenp B		0	0	LUPUS
2	57	Cenp B	5.06	0.83	16.42	4	4.13061	0	Cenp B	15.08	0.92	6.09	4	12.3102	0	Cenp B		0	0	LUPUS
2	58	Cenp B	2.4	0.43	17.86	4	1.95918	0	Cenp B	22.18	1.42	6.4	4	18.1061	0	Cenp B	0	0	0	LUPUS
2	59	Cenp B	4.48	1.13	25.19	4	3.65714	0	Cenp B	0.77	1.21	157.02	4	0.628571	0	Cenp B		0	0	CRYOGLOBULINAEMIA
2	60	Cenp B	2.65	0.27	10.23	4	2.16327	0	Cenp B	0.73	1.3	177.41	4	0.595918	0	Cenp B		0	0	TYPE I DIABETES
2	61	Cenp B	8.81	1.56	17.74	4	7.19184	0	Cenp B	11.77	3.31	28.12	4	9.60816	0	Cenp B	1	0	0	LUPUS APS
2	62	Cenp B	0.39	0.82	211.5	4	0.318367	0	Cenp B	0.11	0.74	647.67	4	0.0897959	0	Cenp B	1	0	0	SJOGREN
2	63	Cenp B	6.2	0.8	12.97	4	5.06122	0	Cenp B	1.44	0.7	48.67	4	1.17551	0	Cenp B	1	0	0	LUPUS
2	64	Cenp B	4.32	0.54	12.43	4	3.52653	0	Cenp B	4.13	0.36	8.64	4	3.37143	0	Cenp B		0	0	HYPERACOUSIA
2	65	Cenp B	7.07	1.17	16.57	4	5.77143	0	Cenp B	6.63	0.59	8.86	4	5.41224	0	Cenp B		0	0	RA
2	66	Cenp B	1.62	1.03	63.81	4	1.32245	0	Cenp B	10.95	0.21	1.9	4	8.93878	0	Cenp B	0	0	0	LUPUS
2	67	Cenp B	4.11	0.09	2.25	4	3.3551	0	Cenp B	3.72	0.18	4.94	4	3.03673	0	Cenp B		0	0	LUPUS
2	68	Cenp B	5.21	0.48	9.25	4	4.25306	0	Cenp B	23.82	2.48	10.41	4	19.4449	0	Cenp B		0	0	LUPUS
2	69	Cenp B	-0.13	0.55	432.35	4	-0.106122	0	Cenp B	-4.96	0.58	11.69	4	-4.04898	0	Cenp B		0	0	HYPERTENSION
2	70	Cenp B	3.87	0.9	23.15	3	3.15918	0	Cenp B	0.22	0.76	346.16	4	0.179592	0	Cenp B	0	0	0	LUPUS
2	71	Cenp B	2.33	0.71	30.54	4	1.90204	0	Cenp B	5.48	6.15	112.27	4	4.47347	0	Cenp B	7	0	0	LUPUS
2	72	Cenp B	10.56	0.86	8.11	4	8.62041	0	Cenp B	3.17	0.61	19.25	4	2.58776	0	Cenp B		0	0	LUPUS
2	73	Cenp B	20.21	1.19	5.87	4	16.498	0	Cenp B	1.94	0.62	31.82	4	1.58367	0	Cenp B	0	0	0	LUPUS
2	74	Cenp B	3.56	0.14	4.02	4	2.90612	0	Cenp B	8.52	0.55	6.41	4	6.9551	0	Cenp B		0	0	APS
2	75	Cenp B	25.05	0.25	1	2	20.449	0	Cenp B	16.6	3.44	20.7	4	13.551	0	Cenp B	10	0	0	LUPUS
2	76	Cenp B	10.48	6.22	59.36	4	8.5551	0	Cenp B	26.27	2.31	8.79	3	21.4449	0	Cenp B	6	0	0	LUPUS
2	77	Cenp B	0.96	0.53	55.35	4	0.783673	0	Cenp B	6.41	0.83	12.93	4	5.23265	0	Cenp B		0	0	ANCA VASCULITIS
2	78	Cenp B	4.82	0.16	3.36	4	3.93469	0	Cenp B	3.18	0.24	7.5	4	2.59592	0	Cenp B		0	0	RA
2	79	Cenp B	3.47	0.71	20.48	4	2.83265	0	Cenp B	5.39	0.93	17.16	4	4.4	0	Cenp B		0	0	ANCA VASCULITIS
2	80	Cenp B	5.86	1.55	26.45	4	4.78367	0	Cenp B	8.55	0.98	11.41	4	6.97959	0	Cenp B		0	0	FACIAL PAIN
2	81	Cenp B	6.95	0.74	10.69	4	5.67347	0	Cenp B	8.1	1.82	22.41	4	6.61224	0	Cenp B				LUPUS
2	82	Cenp B	17.88	0.94	5.27	4	14.5959	0	Cenp B	7.57	2.86	37.83	4	6.17959	0	Cenp B		0	0	THROMBOSIS
2	83	Cenp B	3.66	0.52	14.06	4	2.98776	0	Cenp B	3.78	1.84	48.66	4	3.08571	0	Cenp B		0	0	PERICARDITIS
2	84	Cenp B	7.51	0.93	12.45	4	6.13061	0	Cenp B	6.34	1.33	21.04	4	5.17551	0	Cenp B		0	0	NO DISEASE
2	85	Cenp B	6.73	0.71	10.56	4	5.49388	0	Cenp B	8.07	0.99	12.22	4	6.58776	0	Cenp B		0	0	NO DISEASE
2	86	Cenp B	19.48	6.42	32.96	4	15.902	0	Cenp B	5.05	0.76	15.14	4	4.12245	0	Cenp B		0	0	ANCA VASCULITIS
2	87	Cenp B	20.6	9.24	44.87	4	16.8163	0	Cenp B	3.04	1.21	39.91	4	2.48163	0	Cenp B		0	0	ANCA VASCULITIS
2	88	Cenp B	16.95	2.09	12.35	4	13.8367	0	Cenp B	3.25	0.88	27.12	4	2.65306	0	Cenp B		0	0	RAYNAUD's
2	89	Cenp B	12.16	0.72	5.95	4	9.92653	0	Cenp B	16.21	3.23	19.9	4	13.2327	0	Cenp B			0	LUPUS
2	90	Cenp B	9.46	2.12	22.41	4	7.72245	0	Cenp B	4.43	0.11	2.46	4	3.61633	0	Cenp B		0	0	SHARP
2	91	Cenp B	6.34	0.53	8.31	4	5.17551	0	Cenp B	7.01	0.53	7.53	4	5.72245	0	Cenp B		0	0	LUPUS
2	92	Cenp B	9.9	0.72	7.24	4	8.08163	0	Cenp B	3.55	2.36	66.47	4	2.89796	0	Cenp B	1	0	0	DERMATOMYOSITIS
2	93	Cenp B	7.15	1.12	15.71	4	5.83673	0	Cenp B	10.25	1.13	10.99	4	8.36735	0	Cenp B		0	0	LUPUS
2	94	Cenp B	9.32	1.41	15.14	4	7.60816	0	Cenp B	1.49	0.72	48.59	4	1.21633	0	Cenp B		0	0	ANCA VASCULITIS
2	95	Cenp B	11.88	5.53	46.54	4	9.69796	0	Cenp B	25.5	2.44	9.55	3	20.8163	0	Cenp B	1	0	0	LUPUS
2	96	Cenp B	3.73	1.07	28.75	4	3.0449	0	Cenp B	-1.02	0.36	35.66	4	-0.832653	0	Cenp B	1	0	0	LUPUS
2	97	Cenp B	18.66	2.55	13.68	4	15.2327	0	Cenp B	3.66	0.3	8.18	4	2.98776	0	Cenp B		0	0	APS
2	98	Cenp B	10.69	0.52	4.88	4	8.72653	0	Cenp B	1.75	0.57	32.82	4	1.42857	0	Cenp B		0	0	APS
2	99	Cenp B	8.25	1.7	20.6	4	6.73469	0	Cenp B	6.61	0.47	7.18	4	5.39592	0	Cenp B	0	0	0	LUPUS
2	100	Cenp B	9.43	0.92	9.79	4	7.69796	0	Cenp B	11.62	2.29	19.71	4	9.48571	0	Cenp B				LUPUS
2	101	Cenp B	3.53	0.47	13.38	4	2.88163	0	Cenp B	23.31	0.76	3.28	3	19.0286	0	Cenp B	0	0	0	LUPUS
2	102	Cenp B	5.28	0.97	18.39	4	4.3102	0	Cenp B	13.4	4.16	31.01	4	10.9388	0	Cenp B	1	0	0	LUPUS
2	103	Cenp B	7.1	0.96	13.59	4	5.79592	0	Cenp B	26.84	4.35	16.22	3	21.9102	0	Cenp B		0	0	LUPUS
2	104	Cenp B	4.36	0.37	8.48	4	3.55918	0	Cenp B	6.09	2.87	47.17	4	4.97143	0	Cenp B		0	0	ANCA VASCULITIS
2	105	Cenp B	3.56	1.41	39.65	4	2.90612	0	Cenp B	7.35	0.53	7.22	4	6	0	Cenp B		0	0	DRY MOUTH
2	106	Cenp B	4.39	0.58	13.12	4	3.58367	0	Cenp B	3.9	0.85	21.66	4	3.18367	0	Cenp B	0	0	0	SJOGREN
2	107	Cenp B	3.71	0.46	12.47	4	3.02857	0	Cenp B	15.12	0.81	5.37	4	12.3429	0	Cenp B	0	0	0	LUPUS
2	108	Cenp B	3.12	0.61	19.52	4	2.54694	0	Cenp B	4.94	1.02	20.54	4	4.03265	0	Cenp B		0	0	THROMBOSIS
2	109	Cenp B	4.02	1.47	36.66	4	3.28163	0	Cenp B	3.9	0.36	9.27	4	3.18367	0	Cenp B	0	0	0	LUPUS
2	110	Cenp B	3.94	1.23	31.14	4	3.21633	0	Cenp B	5.94	2.11	35.56	4	4.84898	0	Cenp B	1	0	0	LUPUS
2	111	Cenp B	5.63	1.18	21.01	4	4.59592	0	Cenp B	3.62	0.5	13.68	4	2.9551	0	Cenp B		0	0	LUPUS
2	112	Cenp B	3.32	0.54	16.25	4	2.7102	0	Cenp B	4.31	1.24	28.78	4	3.51837	0	Cenp B	0	0	0	LUPUS
2	113	Cenp B	0.99	0.14	13.68	4	0.808163	0	Cenp B	1.74	0.35	20.18	4	1.42041	0	Cenp B		0	0	CHRONIC UVEITIS
2	114	Cenp B	-0.13	0.56	424.39	4	-0.106122	0	Cenp B	0.82	0.52	63.14	4	0.669388	0	Cenp B		0	0	LUPUS
2	115	Cenp B	3.28	0.63	19.09	4	2.67755	0	Cenp B	5.14	0.62	12.07	4	4.19592	0	Cenp B		0	0	JOINT PAIN
2	116	Cenp B	8.35	0.25	2.96	4	6.81633	0	Cenp B	1.48	0.27	18.23	4	1.20816	0	Cenp B		0	0	LUPUS
2	117	Cenp B	-0.11	2.34	2081.11	4	-0.0897959	0	Cenp B	2.15	0.56	25.95	4	1.7551	0	Cenp B		0	0	LUPUS
2	118	Cenp B	15.17	0.53	3.48	4	12.3837	0	Cenp B	4.66	1.01	21.77	4	3.80408	0	Cenp B	1	0	0	LUPUS
2	119	Cenp B	12.89	0.78	6.05	4	10.5224	0	Cenp B	31.84	2.93	9.19	4	25.9918	0	Cenp B		0	0	APS
2	120	Cenp B	21.31	1.84	8.65	4	17.3959	0	Cenp B	12.55	2.02	16.06	4	10.2449	0	Cenp B	13	0	0	LUPUS
2	121	Cenp B	12.27	4.51	36.77	4	10.0163	0	Cenp B	18.9	3.54	18.75	4	15.4286	0	Cenp B	3	0	0	LUPUS
2	122	Cenp B	3.65	1.31	35.91	4	2.97959	0	Cenp B	6.92	1.31	18.91	4	5.64898	0	Cenp B	0	0	0	MYOSITIS
2	123	Cenp B	5.5	0.84	15.34	4	4.4898	0	Cenp B	5.31	1.52	28.62	4	4.33469	0	Cenp B	0	0	0	LUPUS
2	124	Cenp B	8.65	1.24	14.32	4	7.06122	0	Cenp B	2.25	0.25	11.09	4	1.83673	0	Cenp B		0	0	FEVER
2	125	Cenp B	8.47	5.7	67.21	4	6.91429	0	Cenp B	3.02	2.84	94.03	4	2.46531	0	Cenp B	2	0	0	SHARP
2	126	Cenp B	14.35	1.83	12.74	4	11.7143	0	Cenp B	5.89	1.71	29.06	4	4.80816	0	Cenp B	2	0	0	LUPUS
2	127	Cenp B	6.23	0.94	15.05	4	5.08571	0	Cenp B	4.73	0.87	18.3	4	3.86122	0	Cenp B	0	0	0	LUPUS
2	128	Cenp B	7.28	0.46	6.25	4	5.94286	0	Cenp B	5.62	0.65	11.52	4	4.58776	0	Cenp B		0	0	KIKUCHI
2	129	Cenp B	32.31	2.91	9	4	26.3755	0	Cenp B	0.54	0.58	108.08	4	0.440816	0	Cenp B	2	0	0	LUPUS
2	130	Cenp B	6.58	3.35	50.91	4	5.37143	0	Cenp B	7.6	2.48	32.57	4	6.20408	0	Cenp B	0	0	0	LUPUS
2	131	Cenp B	49.51	2.86	5.78	4	40.4163	1	Cenp B	40.91	2.37	5.79	3	33.3959	0	Cenp B	55	1	1	LUPUS
2	132	Cenp B	5.87	0.79	13.48	4	4.79184	0	Cenp B	4.98	0.25	5.08	4	4.06531	0	Cenp B		0	0	LUPUS
2	133	Cenp B	5.52	0.51	9.24	4	4.50612	0	Cenp B	5.85	0.95	16.31	4	4.77551	0	Cenp B	9	0	0	LUPUS
2	134	Cenp B	2.2	0.17	7.91	4	1.79592	0	Cenp B	-4	0.89	22.24	4	-3.26531	0	Cenp B		0	0	LUPUS
3	1	Cenp B	25.22	2.21	8.78	4	20.5878	0	Cenp B	29.55	3.65	12.34	3	24.1224	0	Cenp B	8	0	0	LUPUS
3	2	Cenp B	23.41	0.96	4.11	3	19.1102	1	Cenp B	12.97	11.6	89.44	4	10.5878	0	Cenp B	1	0	0	LUPUS
3	3	Cenp B	14.87	3.65	24.52	4	12.1388	0	Cenp B	6.24	0.3	4.88	4	5.09388	0	Cenp B		0	0	LUPUS
3	4	Cenp B	34.08	3.69	10.83	3	27.8204	0	Cenp B	23.09	5.38	23.28	4	18.849	0	Cenp B	1	0	0	LUPUS
3	5	Cenp B	17.97	0.49	2.75	4	14.6694	0	Cenp B	16.46	1.1	6.66	4	13.4367	0	Cenp B		0	0	HEALTHY
3	6	Cenp B	11.44	2.17	18.97	4	9.33878	0	Cenp B	22.11	2.6	11.75	4	18.049	0	Cenp B	1	0	0	BEHCET
3	7	Cenp B	51.25	2.46	4.8	3	41.8367	1	Cenp B	45.05	3.18	7.06	3	36.7755	0	Cenp B	2	0	0	LUPUS
3	8	Cenp B	291.28	28.15	9.66	4	237.78	1	Cenp B	217.18	5.64	2.6	4	177.29	1	Cenp B	114	1	1	SHARP LUPUS
3	9	Cenp B	23.51	0.74	3.15	4	19.1918	0	Cenp B	38.25	0.31	0.81	3	31.2245	0	Cenp B	0	0	0	LUPUS
3	10	Cenp B	48.65	3.52	7.24	4	39.7143	0	Cenp B	86.51	4.55	5.25	3	70.6204	1	Cenp B		0	1	LUPUS PRIMARY CHOLANGIATIS
3	11	Cenp B	36	3.23	8.98	4	29.3878	0	Cenp B	29.46	1.11	3.76	4	24.049	0	Cenp B	3	0	0	LUPUS
3	12	Cenp B	27.06	1.64	6.08	4	22.0898	0	Cenp B	19.9	2.02	10.15	4	16.2449	0	Cenp B		0	0	LUPUS
3	13	Cenp B	24.1	1.67	6.94	4	19.6735	0	Cenp B	15.27	2.18	14.27	4	12.4653	0	Cenp B	2	0	0	LUPUS
3	14	Cenp B	245.2	15.66	6.39	4	200.163	1	Cenp B	201.55	15.54	7.71	3	164.531	1	Cenp B	144	1	1	LUPUS
3	15	Cenp B	26.53	1.92	7.25	4	21.6571	0	Cenp B	24.72	1.91	7.72	4	20.1796	0	Cenp B	2	0	0	LUPUS
3	16	Cenp B	38.58	2.75	7.13	4	31.4939	0	Cenp B	20.32	1.38	6.8	4	16.5878	0	Cenp B	1	0	0	LUPUS
3	17	Cenp B	23.95	1.71	7.13	4	19.551	0	Cenp B	13.53	1.2	8.89	4	11.0449	0	Cenp B	2	0	0	LUPUS
3	18	Cenp B	29.73	2.87	9.65	4	24.2694	0	Cenp B	23.81	1.19	5.01	3	19.4367	0	Cenp B	1	0	0	LUPUS
3	19	Cenp B	45.85	3.06	6.66	4	37.4286	0	Cenp B	30.43	2.53	8.3	3	24.8408	0	Cenp B	4	0	0	LUPUS
3	20	Cenp B	15.88	1.59	10.03	4	12.9633	0	Cenp B	21.28	3.53	16.6	4	17.3714	0	Cenp B	3	0	0	LUPUS
3	21	Cenp B	455.52	7.59	1.67	4	371.853	1	Cenp B	392.47	11.18	2.85	4	320.384	1	Cenp B	94	1	1	CREST
3	22	Cenp B	14.89	4.47	30.02	4	12.1551	0	Cenp B	22.9	0.74	3.23	4	18.6939	0	Cenp B	4	0	0	MYOSITIS
3	23	Cenp B	14.75	1.52	10.31	4	12.0408	0	Cenp B	23.81	1.29	5.43	4	19.4367	0	Cenp B	0	0	0	SYSTEMIC SCLEROSIS
3	25	Cenp B	120	14.03	11.69	4	97.9592	1	Cenp B	72.31	4.37	6.04	3	59.0286	1	Cenp B	69	1	1	LUPUS RAYNAUDS
3	26	Cenp B	35.11	2.78	7.91	4	28.6612	0	Cenp B	3.66	0.33	9.08	4	2.98776	0	Cenp B	0	0	0	LUPUS
3	27	Cenp B	11.78	0.72	6.12	4	9.61633	0	Cenp B	4.69	0.61	12.98	4	3.82857	0	Cenp B	2	0	0	LUPUS
3	28	Cenp B	411.53	40.09	9.74	4	335.943	1	Cenp B	302.78	59.61	19.69	4	247.167	1	Cenp B	225	1	1	CREST
3	29	Cenp B	4.44	0.82	18.45	4	3.62449	0	Cenp B	2.38	0.32	13.41	4	1.94286	0	Cenp B	0	0	0	LUPUS
3	30	Cenp B	212.76	37.63	17.69	2	173.682	1	Cenp B	156.79	15.6	9.95	3	127.992	1	Cenp B	114	1	1	SHARP LUPUS
3	31	Cenp B	16.74	2.77	16.57	4	13.6653	0	Cenp B	6.1	1.05	17.23	4	4.97959	1	Cenp B	0	0	0	SHARP
3	32	Cenp B	153.14	29.26	19.1	4	125.012	1	Cenp B	125.11	15.04	12.02	4	102.131	1	Cenp B	50	1	1	CREST
3	33	Cenp B	36.67	2.77	7.54	4	29.9347	0	Cenp B	25.95	2.51	9.69	4	21.1837	0	Cenp B	27	0	0	LUPUS

## Sheet: DsDNA
		WHOLE BLOOD							SERA
SERIES	NUMBER	Probe	Mean GRU	Std Dev	%CV	# of Sensors	UA	pos neg	Probe	Mean GRU	Std Dev	%CV	# of Sensors	UA	pos neg		FIDIS DATA	pos:neg	CONCLUSION	DIAGNOSIS	CONCLUSION	ELISA	pos:neg	FARR	pos/neg	REMARKS
1	1	dsDNA	-0.11	1.84	1621.32	4	-0.151724	0	dsDNA	2.36	0.56	23.77	4	3.25517	0	dsDNA				CUTANEOUS LUPUS		3		<3	0
1	2	dsDNA	72.84	6.67	9.16	4	100.469	1	dsDNA	36.17	4.45	12.31	3	49.8897	1	dsDNA	10	0	0	Idiopathic Raynaud		36	1
1	3	dsDNA	-4.88	2.94	60.21	4	-6.73103	0	dsDNA	11.32	2.85	25.19	4	15.6138	0	dsDNA	8	0	0	Sjogren
1	4	dsDNA	-9.01	4.63	51.38	4	-12.4276	0	dsDNA	2.07	0.26	12.57	4	2.85517	0	dsDNA	5	0	0	Behçet
1	5	dsDNA	-18.79	1.68	8.92	3	-25.9172	0	dsDNA	4.47	1.33	29.8	4	6.16552	0	dsDNA				Lyme disease
1	6	dsDNA	-25.46	2.55	10.02	3	-35.1172	0	dsDNA	2.11	1.96	93.14	4	2.91034	0	dsDNA				APS
1	7	dsDNA	-14.76	2.01	13.62	4	-20.3586	0	dsDNA	-0.72	0.51	71.33	4	-0.993103	0	dsDNA				Sjogren with anti-GW
1	8	dsDNA	-6.77	4.24	62.63	4	-9.33793	0	dsDNA	4.89	0.72	14.79	3	6.74483	0	dsDNA	6	0	0	Raynauds with anti-PCNA
1	9	dsDNA	132.63	2.5	1.89	3	182.938	1	dsDNA	36.28	7.66	21.11	4	50.0414	1	dsDNA				Lupus with antinucleosome		123	1
1	10	dsDNA	201.67	6.95	3.45	3	278.166	1	dsDNA	71.37	6.34	8.88	3	98.4414	1	dsDNA	118	1	1	LUPUS WITH NEPHRITIS		78	1	36	1
1	11	dsDNA	42.64	1.41	3.3	3	58.8138	1	dsDNA	39.21	6.12	15.6	4	54.0828	1	dsDNA	1287	1	1	LUPUS + SJOGREN		114	1	>107	1
1	12	dsDNA	38.59	4	10.36	3	53.2276	1	dsDNA	40.9	3.81	9.32	3	56.4138	1	dsDNA				CUTANEOUS LUPUS		67	1	<5	0
1	13	dsDNA	5.66	1.52	26.82	4	7.8069	0	dsDNA	5.74	1.65	28.76	4	7.91724	0	dsDNA				LUPUS		8		6.6	0
1	14	dsDNA	3.61	2.19	60.58	4	4.97931	0	dsDNA	3.62	0.58	16.11	4	4.9931	0	dsDNA				thyroiditis
1	15	dsDNA	6.36	0.69	10.78	4	8.77241	0	dsDNA	13.9	0.22	1.58	4	19.1724	0	dsDNA				APS		8		6.6	0
1	16	dsDNA	2.32	0.53	22.8	4	3.2	0	dsDNA	8.06	0.3	3.74	3	11.1172	0	dsDNA				NO DISEASE
1	17	dsDNA	-0.94	1.64	173.65	4	-1.29655	0	dsDNA	7.74	0.39	5.04	4	10.6759	0	dsDNA				STROKE		2		<5	0
1	18	dsDNA	15.99	1.37	8.55	4	22.0552	0	dsDNA	19.95	2.68	13.43	4	27.5172	0	dsDNA				LUPUS APS				<5	0
1	19	dsDNA	41.32	3.88	9.39	4	56.9931	1	dsDNA	53.72	7.67	14.28	4	74.0966	1	dsDNA				LUPUS				38	1
1	20	dsDNA	2.38	1.01	42.39	4	3.28276	0	dsDNA	7.21	0.99	13.73	4	9.94483	0	dsDNA				RA		4
1	21	dsDNA	3.02	1.67	55.4	4	4.16552	0	dsDNA	5.67	0.92	16.19	4	7.82069	0	dsDNA				Knee arthritis		4		<5	0
1	22	dsDNA	18.67	4.66	24.98	4	25.7517	0	dsDNA	25.13	1.5	5.97	4	34.6621	0	dsDNA	6	0	0	SJOGREN				<5	0
1	23	dsDNA	128.55	20.01	15.56	4	177.31	1	dsDNA	112.82	9.62	8.52	3	155.614	1	dsDNA	37	0	1	LUPUS	FARR 29	457	1	29	1
1	24	dsDNA	12.78	3.89	30.46	4	17.6276	0	dsDNA	25.13	1.5	5.97	4	34.6621	0	dsDNA	6	0	0	SJOGREN				<5	0
1	25	dsDNA	73.38	7.05	9.61	4	101.214	1	dsDNA	114.16	12.59	11.02	4	157.462	1	dsDNA	461	1	1	LUPUS
1	26	dsDNA	21.5	1.45	6.75	4	29.6552	0	dsDNA	19.05	2.89	15.15	4	26.2759	0	dsDNA	6	0	0	LUPUS				<5	0
1	27	dsDNA	11.04	0.66	5.97	4	15.2276	0	dsDNA	5.78	1.03	17.85	4	7.97241	0	dsDNA				ARTHRITIS		2
1	28	dsDNA	19.74	0.71	3.58	4	27.2276	0	dsDNA	17.4	1.02	5.87	4	24	0	dsDNA	36	0	0	LUPUS				7	0
1	29	dsDNA	11.07	2.31	20.83	4	15.269	0	dsDNA	6.72	0.75	11.16	4	9.26897	0	dsDNA				LUPUS
1	30	dsDNA	12.72	1.02	8.04	4	17.5448	0	dsDNA	8.36	0.62	7.38	4	11.531	0	dsDNA	12	0	0	SJOGREN		6		5.7	0
1	31	dsDNA	44.23	3.42	7.73	4	61.0069	1	dsDNA	31.62	2.71	8.56	3	43.6138	1	dsDNA	30	0	0	LUPUS				12	1
1	32	dsDNA	6.12	1.75	28.66	4	8.44138	0	dsDNA	4.48	0.96	21.34	4	6.17931	0	dsDNA				LUPUS				<5	0
1	33	dsDNA	11.76	1.21	10.33	4	16.2207	0	dsDNA	8.51	0.9	10.54	4	11.7379	0	dsDNA				SJOGREN		32	1
1	35	dsDNA	9.46	3.6	38.05	4	13.0483	0	dsDNA	21.38	0.72	3.38	4	29.4897	0	dsDNA				EPILEPSY		3		<5	0
1	36	dsDNA	10.96	2.1	19.2	4	15.1172	0	dsDNA	16.76	0.34	2	4	23.1172	0	dsDNA				LUPUS		4
1	37	dsDNA	7.12	0.9	12.67	4	9.82069	0	dsDNA	9.68	0.59	6.04	4	13.3517	0	dsDNA				THROMBOCYTOPENIA				6	0
1	38	dsDNA	6.2	1.41	22.7	4	8.55172	0	dsDNA	9.76	0.64	6.57	4	13.4621	0	dsDNA				ARTHRITIS		1
1	39	dsDNA	76.44	10.89	14.24	3	105.434	1	dsDNA	71.37	0.58	0.81	3	98.4414	1	dsDNA	7	0	0	LUPUS				8	0
1	40	dsDNA	3.16	1.52	48.2	4	4.35862	0	dsDNA	9.68	2.31	23.81	4	13.3517	0	dsDNA				DIZZINESSMUSCULAR WEAKNESS		5
1	41	dsDNA	9.81	0.6	6.11	4	13.531	0	dsDNA	11.93	0.66	5.56	4	16.4552	0	dsDNA	34	0	0	LUPUS				9	1
1	42	dsDNA	151.17	13.93	9.21	4	208.51	1	dsDNA	111.41	6.48	5.81	4	153.669	1	dsDNA				LUPUS				29	1
1	43	dsDNA	1.92	3.01	156.63	4	2.64828	0	dsDNA	7.26	0.48	6.57	4	10.0138	0	dsDNA				APS
1	44	dsDNA	40.89	9.25	22.61	4	56.4	1	dsDNA	41.96	2.66	6.33	3	57.8759	1	dsDNA				LUPUS				15.1	1
1	45	dsDNA	5.55	3.89	70.1	4	7.65517	0	dsDNA	1.45	13.48	931.96	4	2	0	dsDNA	3	0	0	LUPUS				9	0
1	46	dsDNA	8.16	1.87	22.95	4	11.2552	0	dsDNA	13.05	1.4	10.7	4	18	0	dsDNA				Pericarditis		1		<5	0
1	47	dsDNA	15.67	1.35	8.62	4	21.6138	0	dsDNA	16.9	1.03	6.08	3	23.3103	0	dsDNA				APS		2		8	0
1	48	dsDNA	114.6	29.4	25.66	4	158.069	1	dsDNA	126.98	12.77	10.06	4	175.145	1	dsDNA	127	1	1	LUPUS		364	1	18	1
1	49	dsDNA	97.99	11.05	11.28	3	135.159	1	dsDNA	95.27	11.22	11.78	4	131.407	1	dsDNA	466	1	1	LUPUS		330	1	41	1
1	50	dsDNA	13.35	0.73	5.46	4	18.4138	0	dsDNA	10.39	0.67	6.41	4	14.331	0	dsDNA				LUPUS		17		<5	0
1	51	dsDNA	7.86	2.79	35.55	4	10.8414	0	dsDNA	6.75	0.5	7.49	4	9.31034	0	dsDNA				MUSCLE PAIN
1	52	dsDNA	32.86	5.27	16.04	3	45.3241	1	dsDNA	34.94	2.11	6.05	3	48.1931	1	dsDNA	3	0	0	SJOGREN
1	53	dsDNA	10.36	1.87	18.08	3	14.2897	0	dsDNA	4.91	0.83	16.8	4	6.77241	0	dsDNA				GUILLAIN BARRE
1	54	dsDNA	9.71	1.46	14.99	4	13.3931	0	dsDNA	-1.09	0.36	33.21	4	-1.50345	0	dsDNA				MEDULLOBLASTOMA
1	55	dsDNA	18.99	1.14	6.02	4	26.1931	0	dsDNA	13.45	0.67	4.99	4	18.5517	0	dsDNA				thyroiditis
1	56	dsDNA	4.68	2.73	58.37	3	6.45517	0	dsDNA	5.02	0.35	6.91	4	6.92414	0	dsDNA				LUPUS		7		<5	0
1	57	dsDNA	8.96	1.34	14.95	4	12.3586	0	dsDNA	5.35	3.58	66.95	4	7.37931	0	dsDNA	7	0	0	LUPUS		15		<5	0
1	58	dsDNA	2.01	1.76	87.83	4	2.77241	0	dsDNA	3.43	0.15	4.42	4	4.73103	0	dsDNA	7	0	0	FATIGUE		3		<5	0
1	59	dsDNA	40.58	1.95	4.82	2	55.9724	1	dsDNA	96.24	22.04	22.9	3	132.745	1	dsDNA	531	1	1	LUPUS		107	1	144	1
1	60	dsDNA	150.53	14.43	9.59	3	207.628	1	dsDNA	126.53	10.34	8.17	3	174.524	1	dsDNA	330	1	1	LUPUS		316	1	23	1
1	61	dsDNA	5.76	2.25	39.03	4	7.94483	0	dsDNA	7.32	0.28	3.87	4	10.0966	0	dsDNA				LUPUS				<5	0
1	62	dsDNA	30.43	2.06	6.79	4	41.9724	1	dsDNA	81.64	10.01	12.27	3	112.607	1	dsDNA	39	0	0	LUPUS		147	1	<5	0
1	63	dsDNA	53.28	6.28	11.78	4	73.4897	1	dsDNA	81.64	10.01	12.27	3	112.607	1	dsDNA	39	0	0	LUPUS		147	1	<5	0
1	64	dsDNA	6.93	1.28	18.54	4	9.55862	0	dsDNA	10.19	2.32	22.8	4	14.0552	0	dsDNA				LUPUS				<5	0
1	65	dsDNA	10.54	5.08	48.17	4	14.5379	0	dsDNA	14.08	2.69	19.11	4	19.4207	0	dsDNA				LUPUS	FARR <5			<5	0
1	66	dsDNA	7.96	1.14	14.26	4	10.9793	0	dsDNA	17.55	3.28	18.66	4	24.2069	0	dsDNA				PRIMARY APS		12		<5	0
1	67	dsDNA	2.72	4.15	152.21	2	3.75172	0	dsDNA	10.84	3.77	34.75	4	14.9517	0	dsDNA				SYSTEMIC SCLERODERMA (PMSCL +)
1	68	dsDNA	52.86	10.94	20.69	3	72.9103	1	dsDNA	102.27	8.29	8.1	4	141.062	1	dsDNA	167	1	1	LUPUS				8.7	0
1	69	dsDNA	2.35	0.91	38.64	3	3.24138	0	dsDNA	3.91	1.32	33.79	4	5.3931	0	dsDNA				RA		10
1	70	dsDNA	6.42	1.23	19.17	3	8.85517	0	dsDNA	0.87	1.02	117.51	4	1.2	0	dsDNA				NOI DISEASE		5
2	1	dsDNA	4.81	2.82	58.72	4	6.63448	0	dsDNA	2.9	1.34	46.39	4	4	0	dsDNA	135	1	1	LUPUS				22.4	1
2	2	dsDNA	78.38	8.41	10.73	4	108.11	1	dsDNA	98.76	7.69	7.79	4	136.221	1	dsDNA	212	1	1	LUPUS		141	1	28.4	1
2	3	dsDNA	0.32	1.69	536	4	0.441379	0	dsDNA	-0.08	0.82	1005.72	4	-0.110345	0	dsDNA	ENA NEG	0	0	SJOGREN
2	4	dsDNA	29.4	2.15	7.3	4	40.5517	1	dsDNA	12.91	1.64	12.72	4	17.8069	0	dsDNA	ENA NEG	0	0	LUPUS	inactive	11
2	5	dsDNA	62.22	5.02	8.07	4	85.8207	1	dsDNA	80.47	11.51	14.3	4	110.993	1	dsDNA	121	1	1	LUPUS		288	1	8.9	0
2	6	dsDNA	-5.59	1.67	29.89	4	-7.71034	0	dsDNA	-10.3	2.13	20.66	4	-14.2069	0	dsDNA	2	0	0	SJOGREN		3
2	7	dsDNA	-4.15	4.57	110.15	4	-5.72414	0	dsDNA	-10.27	0.63	6.09	4	-14.1655	0	dsDNA	7	0	0	LUPUS + RA	inactive			<5	0
2	8	dsDNA	-8.73	1.76	20.16	4	-12.0414	0	dsDNA	-14.59	1.51	10.36	4	-20.1241	0	dsDNA	ENA NEG	0	0	LUPUS	inactive	10		<5	0
2	9	dsDNA	403.45	39.49	9.79	4	556.483	1	dsDNA	379.7	13.75	3.62	4	523.724	1	dsDNA	1024	1	1	LUPUS		936	1	>107	1
2	10	dsDNA	-3.84	2.11	54.95	4	-5.29655	0	dsDNA	6.28	0.14	2.3	4	8.66207	0	dsDNA	ENA NEG	0	0	LUPUS	inactive	7		<5	0
2	11	dsDNA	11.14	1.36	12.19	4	15.3655	0	dsDNA	10.08	1.93	19.16	4	13.9034	0	dsDNA	ENA NEG	0	0	LUPUS	inactive	18		7.7
2	12	dsDNA	73	8.75	11.99	4	100.69	1	dsDNA	23.96	4.12	17.2	3	33.0483	0	dsDNA	16	0	0	LUPUS				<5	0
2	13	dsDNA	2.97	1.28	43.2	4	4.09655	0	dsDNA	-9.3	2.28	24.58	4	-12.8276	0	dsDNA	ENA NEG			LUPUS	inactive	10
2	14	dsDNA	1.34	0.66	49.34	4	1.84828	0	dsDNA	-7.25	0.68	9.37	4	-10	0	dsDNA	7	0	0	SJOGREN		9		<5	0	DFS POS
2	15	dsDNA	84.43	16.87	19.98	4	116.455	1	dsDNA	99.41	15.46	15.55	4	137.117	1	dsDNA	251	1	1	LUPUS				47	1	ALL POSITIVE WITH IMMUNOBLOTTING
2	16	dsDNA	121.29	16.35	13.48	4	167.297	1	dsDNA	114.87	9.09	7.91	3	158.441	1	dsDNA	15	0	0	SJOGREN		57	1	<5	0
2	17	dsDNA	12.72	1.05	8.27	4	17.5448	0	dsDNA	12.85	3.01	23.41	4	17.7241	0	dsDNA	175	1	1	LUPUS				14.3	1
2	18	dsDNA	59.61	7.35	12.33	4	82.2207	1	dsDNA	65.07	4.18	6.43	3	89.7517	1	dsDNA	50	1	1	LUPUS		95	1	7	0
2	19	dsDNA	76.74	6.86	8.94	3	105.848	1	dsDNA	68.1	4.18	6.14	3	93.931	1	dsDNA	80	1	1	LUPUS				10.1	1
2	20	dsDNA	30.18	3.3	10.95	4	41.6276	1	dsDNA	31.05	4.17	13.45	4	42.8276	1	dsDNA	163	1	1	LUPUS				57.3	1
2	21	dsDNA	232.47	14.41	6.2	4	320.648	1	dsDNA	190.36	10.63	5.58	4	262.566	1	dsDNA	88	1	1	LUPUS				13.4	1
2	22	dsDNA	12.57	1.19	9.45	4	17.3379	0	dsDNA	8.3	2.83	34.13	4	11.4483	0	dsDNA	4	0	0	RAYNAUDS				<5	0
2	23	dsDNA	-1	-1	100	0	-1.37931	0	dsDNA	-11.22	2.04	18.16	4	-15.4759	0	dsDNA	ENA NEG			RAYNAUDS		3		5	0
2	24	dsDNA	29.9	1.35	4.52	3	41.2414	1	dsDNA	4.33	1.07	24.78	4	5.97241	0	dsDNA	ENA NEG			FATIGUE MUSCLE PAIN		5		<5	0	DFS POS
2	25	dsDNA	36.7	6.99	19.04	4	50.6207	1	dsDNA	22.97	1.7	7.38	3	31.6828	0	dsDNA	ENA NEG			LUPUS	inactive	36	1	6.7	0
2	26	dsDNA	-5.53	2.57	46.43	4	-7.62759	0	dsDNA	-3.37	1.24	36.88	4	-4.64828	0	dsDNA	ENA NEG			LUPUS	inactive			<5	0
2	27	dsDNA	-5.14	3.16	61.45	4	-7.08966	0	dsDNA	-0.86	0.35	41.09	4	-1.18621	0	dsDNA	ENA NEG			GIANT CELL ARTERITIS
2	28	dsDNA	2.41	2.55	105.63	4	3.32414	0	dsDNA	2.3	0.37	15.89	4	3.17241	0	dsDNA	17	0	0	LUPUS				6	0
2	29	dsDNA	54.13	7.01	12.95	4	74.6621	1	dsDNA	86.35	14.18	16.43	4	119.103	1	dsDNA	14	0	0	LUPUS		17		7.4	0
2	30	dsDNA	42.81	1.36	3.18	3	59.0483	1	dsDNA	40.87	7.34	17.96	4	56.3724	1	dsDNA	59	1	1	LUPUS		68	1	11.1	1
2	31	dsDNA	-9.26	4.15	44.78	4	-12.7724	0	dsDNA	-0.68	1.03	151.41	4	-0.937931	0	dsDNA	ENA NEG			HASHIMOTO		3		<5	0	DFS POS
2	32	dsDNA	44.65	3.33	7.47	3	61.5862	1	dsDNA	32.71	2.71	8.27	3	45.1172	1	dsDNA	412	1	1	LUPUS				43	1
2	33	dsDNA	22.05	0.79	3.56	4	30.4138	0	dsDNA	14.56	3.43	23.54	4	20.0828	0	dsDNA	ENA NEG			FATIGUE MUSCLE PAIN		22
2	34	dsDNA	14.81	2.43	16.4	4	20.4276	0	dsDNA	14.06	2.03	14.42	4	19.3931	0	dsDNA	5	0	0	LUPUS				<5	0
2	35	dsDNA	24.34	1.83	7.53	4	33.5724	0	dsDNA	44.43	9.49	21.37	4	61.2828	1	dsDNA	10	0	0	LUPUS				<5	0
2	36	dsDNA	14	0.83	5.96	4	19.3103	0	dsDNA	8.67	0.89	10.26	4	11.9586	0	dsDNA	ENA NEG			LUPUS	inactive	19				DFS70
2	37BIS	dsDNA	83.63	10.33	12.35	4	115.352	1	dsDNA	156.41	6.9	4.41	3	215.738	1	dsDNA	374	1	1	LUPUS		173	1	11.9	1
2	38	dsDNA	-6.31	3.76	59.67	4	-8.70345	0	dsDNA	-3.09	0.41	13.12	4	-4.26207	0	dsDNA	ENA NEG			LUPUS		8		<5	0
2	39	dsDNA	56.73	8.75	15.42	4	78.2483	1	dsDNA	78.07	9.8	12.55	3	107.683	1	dsDNA	37	0	0	LUPUS		64	1	8.3	0
2	40	dsDNA	188.79	32.16	17.04	4	260.4	1	dsDNA	215.2	31.58	14.67	4	296.828	1	dsDNA	1045	1	1	LUPUS				>107	1
2	41	dsDNA	158.04	14.96	9.47	3	217.986	1	dsDNA	195.15	33.56	17.2	4	269.172	1	dsDNA	825	1	1	LUPUS		375	1	94	1
2	42	dsDNA	29.84	4.54	15.21	4	41.1586	1	dsDNA	35.84	3.45	9.62	3	49.4345	1	dsDNA	15	0	0	SHARP		48	1	<5	0
2	43	dsDNA	23.88	1.31	5.48	3	32.9379	0	dsDNA	21.06	5.82	27.62	4	29.0483	0	dsDNA				LUPUS				>107	1
2	44	dsDNA	118.44	17.4	14.69	4	163.366	1	dsDNA	139.37	21.34	15.31	4	192.234	1	dsDNA	68	1	1	LUPUS		82	1	31.8	1
2	45	dsDNA	504.91	28.75	5.69	4	696.428	1	dsDNA	453.29	9.1	2.01	4	625.228	1	dsDNA	969	1	1	LUPUS		1920	1
2	46	dsDNA	-6.45	4.07	63.02	4	-8.89655	0	dsDNA	-0.45	0.97	218.09	4	-0.62069	0	dsDNA	8	0	0	LUPUS				<5	0
2	47	dsDNA	4.82	1.13	23.53	4	6.64828	0	dsDNA	8.53	0.89	10.4	4	11.7655	0	dsDNA	166	1	1	LUPUS		35	1	29.3	1
2	48	dsDNA	148.63	10.79	7.26	3	205.007	1	dsDNA	141.56	12.32	8.71	4	195.255	1	dsDNA	344	1	1	LUPUS		103	1	83.5	1
2	49	dsDNA	85.53	7.29	8.53	4	117.972	1	dsDNA	49.99	2.84	5.67	4	68.9517	1	dsDNA	40	1	1	LUPUS		71	1	12.4	1
2	50	dsDNA	92.56	9.89	10.69	3	127.669	1	dsDNA	79.67	17.13	21.51	4	109.89	1	dsDNA	106	1	1	LUPUS				22.4	1
2	51	dsDNA	4.17	1.81	43.46	4	5.75172	0	dsDNA	-0.37	0.97	264.22	4	-0.510345	0	dsDNA	ENA NEG			APS				<5	0
2	52	dsDNA	7.51	1.26	16.77	4	10.3586	0	dsDNA	5.65	1.87	33.04	4	7.7931	0	dsDNA	ENA NEG			NO DISEASE				5.5	0
2	53	dsDNA	64.17	4.82	7.51	4	88.5103	1	dsDNA	51.46	3.25	6.32	3	70.9793	1	dsDNA	39	0	0	LUPUS		65	1	6.2	0
2	54	dsDNA	-3.22	1.62	50.49	4	-4.44138	0	dsDNA	-0.77	1.13	146.74	4	-1.06207	0	dsDNA	12	0	0	THROMBOSIS		29	1
2	55	dsDNA	33.47	0.86	2.56	4	46.1655	1	dsDNA	37.52	7	18.65	4	51.7517	1	dsDNA	12	0	0	LUPUS		67	1	<5	0
2	56	dsDNA	8.04	0.52	6.41	4	11.0897	0	dsDNA	8.52	1.69	19.81	4	11.7517	0	dsDNA	ENA NEG			LUPUS	inactive	41	1	ND
2	57	dsDNA	-7.97	1.45	18.22	4	-10.9931	0	dsDNA	-6.26	0.78	12.5	4	-8.63448	0	dsDNA	ENA NEG			LUPUS	inactive			<5	0
2	58	dsDNA	83.01	8.64	10.41	4	114.497	1	dsDNA	57.9	2.14	3.69	3	79.8621	1	dsDNA	30	0	0	LUPUS		68	1	5.3	0
2	59	dsDNA	-5.65	1.8	31.85	4	-7.7931	0	dsDNA	-4.28	0.87	20.37	4	-5.90345	0	dsDNA	ENA NEG			CRYOGLOBULINAEMIA		3	0	<5	0
2	60	dsDNA	-11.78	4.02	34.1	4	-16.2483	0	dsDNA	-7.02	1.11	15.86	4	-9.68276	0	dsDNA	ENA NEG			TYPE I DIABETES		3	0
2	61	dsDNA	96.19	8.27	8.59	4	132.676	1	dsDNA	81.75	5.18	6.33	4	112.759	1	dsDNA	66	1	1	LUPUS APS		103	1	11.6	1
2	62	dsDNA	6.71	0.51	7.65	4	9.25517	0	dsDNA	6.16	1.36	22.13	4	8.49655	0	dsDNA	11	0	0	SJOGREN		16	0	ND
2	63	dsDNA	63.99	2.72	4.24	3	88.2621	1	dsDNA	47.44	4.46	9.4	4	65.4345	1	dsDNA	2	0	0	LUPUS		22	0	<5	0
2	64	dsDNA	9.93	2.29	23.07	4	13.6966	0	dsDNA	8.67	0.9	10.34	4	11.9586	0	dsDNA	ENA NEG			HYPERACOUSIA		3	0
2	65	dsDNA	6.02	1.47	24.43	4	8.30345	0	dsDNA	7.84	1.3	16.55	4	10.8138	0	dsDNA	ENA NEG			RA		12	0	<5
2	66	dsDNA	-1.28	2.24	175.96	4	-1.76552	0	dsDNA	9.31	1.95	20.91	4	12.8414	0	dsDNA	4	0	0	LUPUS		22	0
2	67	dsDNA	-3.64	3.44	94.55	4	-5.02069	0	dsDNA	0.7	0.45	64.93	4	0.965517	0	dsDNA	ENA NEG			LUPUS		5	0	<5	0
2	68	dsDNA	0.38	3.21	840	4	0.524138	0	dsDNA	0.53	1.52	287.86	4	0.731034	0	dsDNA	ENA NEG			LUPUS		5	0
2	69	dsDNA	12.43	1.52	12.2	4	17.1448	0	dsDNA	6.83	1.17	17.19	4	9.42069	0	dsDNA	ENA NEG			HYPERTENSION
2	70	dsDNA	9.55	1.32	13.84	4	13.1724	0	dsDNA	6.36	0.94	14.79	4	8.77241	0	dsDNA	61	1	1	LUPUS		24	0
2	71	dsDNA	60.76	1.94	3.2	4	83.8069	1	dsDNA	39.98	3.51	8.78	4	55.1448	1	dsDNA	133	1	1	LUPUS				6	0
2	72	dsDNA	101.22	7.37	7.28	4	139.614	1	dsDNA	85.45	5.38	6.3	4	117.862	1	dsDNA	ENA NEG			LUPUS				>107	1
2	73	dsDNA	0.38	2.97	776.21	4	0.524138	0	dsDNA	-5.29	0.61	11.54	4	-7.29655	0	dsDNA	1	0	0	LUPUS		4	0	<5	0
2	74	dsDNA	-3.81	0.03	0.84	2	-5.25517	0	dsDNA	-3.82	2.2	57.74	4	-5.26897	0	dsDNA	ENA NEG			APS		3	0
2	75	dsDNA	260.26	41.43	15.92	4	358.979	1	dsDNA	236.62	15.65	6.61	4	326.372	1	dsDNA	3435	1	1	LUPUS				>94	1
2	76	dsDNA	13.24	1.53	11.52	4	18.2621	0	dsDNA	31.09	3.55	11.41	4	42.8828	1	dsDNA	546	1	1	LUPUS
2	77	dsDNA	-9.22	1.82	19.75	4	-12.7172	0	dsDNA	-0.47	1.05	221.88	4	-0.648276	0	dsDNA	ENA NEG			ANCA VASCULITIS
2	78	dsDNA	-11.34	3.95	34.8	4	-15.6414	0	dsDNA	1.21	1.11	91.11	4	1.66897	0	dsDNA	ENA NEG			RA		2	0
2	79	dsDNA	-5.06	1.94	38.28	4	-6.97931	0	dsDNA	1.8	1.93	107.25	4	2.48276	0	dsDNA	ENA NEG			ANCA VASCULITIS
2	80	dsDNA	-5.84	1.25	21.37	4	-8.05517	0	dsDNA	2.09	2.29	109.66	4	2.88276	0	dsDNA	ENA NEG			FACIAL PAIN
2	81	dsDNA	23.45	1.69	7.22	4	32.3448	0	dsDNA	17.36	1.16	6.67	4	23.9448	0	dsDNA	NOT DONE			LUPUS				>94	1
2	82	dsDNA	1.21	1.92	158.03	4	1.66897	0	dsDNA	0.23	0.78	338.58	4	0.317241	0	dsDNA	ENA NEG			THROMBOSIS		2	0
2	83	dsDNA	-1.2	1.83	152.91	4	-1.65517	0	dsDNA	5.43	1.09	20.08	4	7.48966	0	dsDNA	ENA NEG			PERICARDITIS		6	0
2	84	dsDNA	-0.97	9.12	941.98	4	-1.33793	0	dsDNA	6.62	1.13	17.1	4	9.13103	0	dsDNA	ENA NEG			NO DISEASE		7	0
2	85	dsDNA	2.09	0.27	12.89	2	2.88276	0	dsDNA	7.67	0.66	8.66	4	10.5793	0	dsDNA	ENA NEG			NO DISEASE		6	0
2	86	dsDNA	-1.19	1.35	113.79	4	-1.64138	0	dsDNA	0.52	1.11	214.31	4	0.717241	0	dsDNA	ENA NEG			ANCA VASCULITIS
2	87	dsDNA	3.24	1.21	37.24	4	4.46897	0	dsDNA	-1.08	0.63	58.08	4	-1.48966	0	dsDNA	ENA NEG			ANCA VASCULITIS
2	88	dsDNA	-1.88	1.81	96.19	4	-2.5931	0	dsDNA	-1.22	1.73	140.95	4	-1.68276	0	dsDNA	ENA NEG			RAYNAUD's		8	0	<5	0
2	89	dsDNA	78.94	9.02	11.42	3	108.883	1	dsDNA	81.45	11.51	14.14	4	112.345	1	dsDNA				LUPUS
2	90	dsDNA	4.34	1.68	38.61	4	5.98621	0	dsDNA	6.19	0.91	14.67	4	8.53793	0	dsDNA	ENA NEG			SHARP		15	0
2	91	dsDNA	-2.84	0.87	30.62	4	-3.91724	0	dsDNA	-1.79	0.81	45.22	4	-2.46897	0	dsDNA	ENA NEG			LUPUS		4	0	<5	0
2	92	dsDNA	-0.38	2.29	606.37	3	-0.524138	0	dsDNA	-1.26	1.14	90.17	4	-1.73793	0	dsDNA	10	0	0	DERMATOMYOSITIS
2	93	dsDNA	5.96	1.34	22.45	4	8.22069	0	dsDNA	5.88	2.14	36.41	4	8.11034	0	dsDNA	ENA NEG			LUPUS		49	1	<5	0
2	94	dsDNA	0.3	2.26	755.07	4	0.413793	0	dsDNA	-5.73	0.65	11.33	4	-7.90345	0	dsDNA	ENA NEG			ANCA VASCULITIS
2	95	dsDNA	23.02	2.95	12.8	4	31.7517	0	dsDNA	31.41	2.93	9.32	3	43.3241	1	dsDNA	1047	1	1	LUPUS		140	1	36	1
2	96	dsDNA	-1.41	3.16	223.58	4	-1.94483	0	dsDNA	-5.22	0.55	10.59	4	-7.2	0	dsDNA	26	0	0	LUPUS		10	0	<5	0
2	97	dsDNA	6.47	7.56	116.92	4	8.92414	0	dsDNA	4.61	0.74	16.01	4	6.35862	0	dsDNA	ENA NEG			APS				6.3	0
2	98	dsDNA	43.11	3.78	8.76	4	59.4621	1	dsDNA	27.43	2.12	7.74	3	37.8345	0	dsDNA	ENA NEG			APS		39	1
2	99	dsDNA	-2.21	0.62	28.1	4	-3.04828	0	dsDNA	3.11	1.57	50.47	4	4.28966	0	dsDNA	773	1	1	LUPUS				PENDING
2	100	dsDNA	35.73	1.3	3.64	3	49.2828	1	dsDNA	59.51	2.03	3.41	3	82.0828	1	dsDNA				LUPUS		10	0
2	101	dsDNA	-1.09	2.04	187.99	4	-1.50345	0	dsDNA	0.1	1.01	963.31	4	0.137931	0	dsDNA	5	0	0	LUPUS				<5	0
2	102	dsDNA	20.72	2.41	11.62	4	28.5793	0	dsDNA	17.66	3.23	18.31	4	24.3586	0	dsDNA	201	1	1	LUPUS		55	1	21.4	1
2	103	dsDNA	8.88	1.18	13.28	4	12.2483	0	dsDNA	3.6	0.97	26.95	4	4.96552	0	dsDNA	ENA NEG			LUPUS	inactive	43	1	<5	0
2	104	dsDNA	0.09	1.18	1268.34	4	0.124138	0	dsDNA	-3.02	0.49	16.34	4	-4.16552	0	dsDNA	ENA NEG			ANCA VASCULITIS
2	105	dsDNA	-1.12	1.28	114.77	4	-1.54483	0	dsDNA	-1.34	2.85	212.69	4	-1.84828	0	dsDNA	ENA NEG			DRY MOUTH				<5	0
2	106	dsDNA	-9.42	2.4	25.47	4	-12.9931	0	dsDNA	-14.46	4.97	34.35	4	-19.9448	0	dsDNA	3	0	0	SJOGREN
2	107	dsDNA	148.77	9.35	6.28	3	205.2	1	dsDNA	201.92	40.54	20.08	4	278.51	1	dsDNA	48	1	1	LUPUS		415	1	6.2	0
2	108	dsDNA	-2.47	1.99	80.44	4	-3.4069	0	dsDNA	-5.76	0.37	6.36	4	-7.94483	0	dsDNA	ENA NEG			THROMBOSIS
2	109	dsDNA	70.49	2.62	3.72	3	97.2276	1	dsDNA	141.67	27.25	19.24	4	195.407	1	dsDNA	196	1	1	LUPUS				16.5	1
2	110	dsDNA	30.76	3.4	11.04	4	42.4276	1	dsDNA	28.73	9.97	34.72	4	39.6276	0	dsDNA	75	1	1	LUPUS		111	1	49.5	1
2	111	dsDNA	9.72	0.56	5.75	4	13.4069	0	dsDNA	0.07	1.38	1948.09	4	0.0965517	0	dsDNA	ENA NEG			LUPUS	inactive	18	0	<5	0
2	112	dsDNA	12.92	2.53	19.55	4	17.8207	0	dsDNA	12.25	2.33	19.06	4	16.8966	0	dsDNA	19	0	0	LUPUS		84	1	6.6	0
2	113	dsDNA	-6.33	2.43	38.33	4	-8.73103	0	dsDNA	-12.93	2.01	15.58	4	-17.8345	0	dsDNA	ENA NEG			CHRONIC UVEITIS
2	114	dsDNA	-6.75	1.66	24.64	4	-9.31034	0	dsDNA	-13.64	2.13	15.6	4	-18.8138	0	dsDNA	ENA NEG			LUPUS	inactive			<5	0
2	115	dsDNA	12.26	0.32	2.59	4	16.9103	0	dsDNA	21.5	3.01	14.02	4	29.6552	0	dsDNA	ENA NEG			JOINT PAIN		31	1
2	116	dsDNA	2.87	1.01	35.08	4	3.95862	0	dsDNA	-8.84	1.32	14.96	4	-12.1931	0	dsDNA	ENA NEG			LUPUS	inacitve	10	0
2	117	dsDNA	-8.52	1.47	17.24	4	-11.7517		dsDNA	-14.32	1.65	11.5	4	-19.7517	0	dsDNA	ENA NEG			LUPUS	inactive	4	0
2	118	dsDNA	65.46	3.4	5.19	4	90.2897	1	dsDNA	68.25	12.41	18.19	4	94.1379	1	dsDNA	30	0	0	LUPUS
2	119	dsDNA	361.38	18.05	4.99	4	498.455	1	dsDNA	461.15	9.74	2.11	4	636.069	1	dsDNA	ENA NEG			APS		7000	1	7.6	0
2	120	dsDNA	58.34	3.75	6.44	4	80.469	1	dsDNA	-8.63	2.59	30.03	4	-11.9034	0	dsDNA	17	0	0	LUPUS				<5	0
2	121	dsDNA	210.91	11.4	5.41	4	290.91	1	dsDNA	257.36	30.51	11.85	4	354.979	1	dsDNA	1959	1	1	LUPUS				>107	1
2	122	dsDNA	25.49	0.92	3.62	4	35.1586	0	dsDNA	-15.16	4.88	32.16	4	-20.9103	0	dsDNA	2	0	0	MYOSITIS		4	0	<5	0
2	123	dsDNA	24.5	1.57	6.39	3	33.7931	0	dsDNA	-15.43	2.24	14.51	4	-21.2828	0	dsDNA	2	0	0	LUPUS	inactive	3	0	<5	0
2	124	dsDNA	-10.47	4.2	40.12	4	-14.4414	0	dsDNA	-12.96	2.27	17.52	4	-17.8759	0	dsDNA	ENA NEG			FEVER		3	0
2	125	dsDNA	-6.54	1.35	20.67	4	-9.02069	0	dsDNA	-1.97	1.64	83.06	4	-2.71724	0	dsDNA	9	0	0	SHARP				<5	0
2	126	dsDNA	-4.9	1.84	37.64	4	-6.75862	0	dsDNA	-7.79	2.9	37.26	4	-10.7448	0	dsDNA	237	1	1	LUPUS
2	127	dsDNA	82.62	15.36	18.59	4	113.959	1	dsDNA	76.37	4.91	6.43	3	105.338	1	dsDNA	34	0	0	LUPUS		74	1	6.4	0
2	128	dsDNA	-13.76	2.76	20.07	4	-18.9793	0	dsDNA	-6.69	1.13	16.85	4	-9.22759	0	dsDNA	ENA NEG			KIKUCHI		7	0
2	129	dsDNA	103.31	8.25	7.99	3	142.497	1	dsDNA	18.39	6.15	33.43	4	25.3655	0	dsDNA	188	1	1	LUPUS
2	130	dsDNA	149.86	19.95	13.31	4	206.703	1	dsDNA	205.26	62.18	30.29	4	283.117	1	dsDNA	397	1	1	LUPUS		477	1	82.4	1
2	131	dsDNA	1.27	2.37	185.96	4	1.75172	0	dsDNA	4.22	2.12	50.3	4	5.82069	0	dsDNA	29	0	0	LUPUS				<5	0
2	132	dsDNA	-13.82	1.94	14.07	4	-19.0621	0	dsDNA	-10.76	1.37	12.69	4	-14.8414	0	dsDNA	ENA NEG			LUPUS	inactive			<5	0
2	133	dsDNA	172.66	10.64	6.16	4	238.152	1	dsDNA	115.63	5.95	5.14	3	159.49	1	dsDNA	266	1	1	LUPUS		55	1	77.3	1
2	134	dsDNA	-18.51	1.24	6.71	4	-25.531	0	dsDNA	-26.97	2.42	8.96	4	-37.2	0	dsDNA	ENA NEG			LUPUS	inactive	4	0	<5	0
3	1	dsDNA	139.94	11.01	7.87	3	193.021	1	dsDNA	62.29	8	12.85	3	85.9172	1	dsDNA	204	1	1	LUPUS		100	1	22.7	1
3	2	dsDNA	8.8	2.87	32.56	4	12.1379	0	dsDNA	4	2.85	71.28	4	5.51724	0	dsDNA	23	0	0	LUPUS				7.9	0
3	3	dsDNA	44.07	9.51	21.59	4	60.7862	1	dsDNA	37.76	4.46	11.8	3	52.0828	1	dsDNA	ENA NEG			LUPUS				>107	1
3	4	dsDNA	43.01	2.56	5.94	4	59.3241	1	dsDNA	32.91	2.96	9	3	45.3931	1	dsDNA	1144	1	1	LUPUS		109	1	55	1
3	5	dsDNA	11.19	1.51	13.49	4	15.4345	0	dsDNA	-0.14	1.02	718.47	4	-0.193103	0	dsDNA	ENA NEG			HEALTHY				DFS70
3	6	dsDNA	0.47	2.89	617.26	4	0.648276	0	dsDNA	6	2.25	37.42	4	8.27586	0	dsDNA	9	0	0	BEHCET				false JO1 POS
3	7	dsDNA	460.96	30.96	6.72	4	635.807	1	dsDNA	404.17	14.29	3.54	4	557.476	1	dsDNA	1508	1	1	LUPUS		2480	1	>107
3	8	dsDNA	8.71	7.55	86.7	4	12.0138	0	dsDNA	5.28	0.96	18.2	4	7.28276	0	dsDNA	6	0	0	SHARP LUPUS				CENTROMERE ALREADY KNOWN
3	9	dsDNA	95.02	7.13	7.51	4	131.062	1	dsDNA	64.12	4.62	7.21	4	88.4414	1	dsDNA	86	1	1	LUPUS				17	1
3	10	dsDNA	-5.58	1.66	29.69	4	-7.69655	0	dsDNA	9.98	0.65	6.5	4	13.7655	0	dsDNA				LUPUS PRIMARY CHOLANGIATIS			CENTROMERE BY IMMUNOFLUORESCENCE NEVER DETECTED WITH FIDIS
3	11	dsDNA	148.36	6.71	4.52	4	204.634	1	dsDNA	134.34	10.06	7.49	3	185.297	1	dsDNA	710	1	1	LUPUS			TANG
3	12	dsDNA	4.96	4.13	83.16	4	6.84138	0	dsDNA	13.13	1.14	8.71	3	18.1103	0	dsDNA	ENA NEG			LUPUS		18
3	13	dsDNA	113.04	11.11	9.83	4	155.917	1	dsDNA	89.63	7.74	8.64	3	123.628	1	dsDNA	34	0	0	LUPUS		70	1	<5	0
3	14	dsDNA	3.12	2.09	66.91	4	4.30345	0	dsDNA	1.69	1.41	83.46	4	2.33103	0	dsDNA	13	0	0	LUPUS		16		6.5	0
3	15	dsDNA	40.41	3.03	7.51	3	55.7379	1	dsDNA	36.77	2.28	6.21	4	50.7172	1	dsDNA	290	1	1	LUPUS		100	1	35	1
3	16	dsDNA	114.6	12.65	11.04	4	158.069	1	dsDNA	106.09	1.87	1.76	3	146.331	1	dsDNA	463	1	1	LUPUS				31	1
3	17	dsDNA	142.85	11.24	7.87	4	197.034	1	dsDNA	96.54	2.89	3	3	133.159	1	dsDNA	365	1	1	LUPUS
3	18	dsDNA	188.29	14.56	7.73	4	259.71	1	dsDNA	161.46	8.35	5.17	3	222.703	1	dsDNA	60	1	1	LUPUS		37	1	11	1
3	19	dsDNA	218.17	14.6	6.69	3	300.924	1	dsDNA	181.7	12.28	6.76	3	250.621	1	dsDNA	2287	1	1	LUPUS		350	1	>98	1
3	20	dsDNA	15.59	3.35	21.49	4	21.5034	0	dsDNA	11.02	1.98	17.99	4	15.2	0	dsDNA	12	0	0	LUPUS				7	0
3	21	dsDNA	4.54	3.46	76.21	4	6.26207	0	dsDNA	5.47	0.97	17.74	4	7.54483	0	dsDNA	8	0	0	CREST		5	0
3	22	dsDNA	5.42	6.89	127	4	7.47586	0	dsDNA	20.34	1.73	8.5	4	28.0552	0	dsDNA	1	0	0	MYOSITIS
3	23	dsDNA	-6.26	3.33	53.11	4	-8.63448	0	dsDNA	11.24	2.56	22.73	4	15.5034	0	dsDNA	1	0	0	SYSTEMIC SCLEROSIS
3	25	dsDNA	23.36	2.95	12.63	3	32.2207	0	dsDNA	-7.46	0.84	11.19	4	-10.2897	0	dsDNA	3	0	0	LUPUS RAYNAUDS		10	0	<5	0
3	26	dsDNA	44.34	2.49	5.61	4	61.1586	1	dsDNA	16.44	2.29	13.95	4	22.6759	0	dsDNA	18	0	0	LUPUS				23	1
3	27	dsDNA	3.53	2.67	75.55	4	4.86897	0	dsDNA	-8.04	3.15	39.15	4	-11.0897	0	dsDNA	237	1	1	LUPUS				16.5	1
3	28	dsDNA	-5.2	4.94	94.95	3	-7.17241	0	dsDNA	-6.91	2.2	31.88	4	-9.53103	0	dsDNA	11	0	0	CREST
3	29	dsDNA	39.46	1.67	4.24	4	54.4276	1	dsDNA	35.95	4.29	11.94	4	49.5862	1	dsDNA	17	0	0	LUPUS
3	30	dsDNA	-0.65	2.38	368.32	4	-0.896552	0	dsDNA	7.63	1.78	23.3	4	10.5241	0	dsDNA	6	0	0	SHARP LUPUS
3	31	dsDNA	8.82	3	34.04	4	12.1655	0	dsDNA	14.97	1.19	7.93	4	20.6483	0	dsDNA	2	0	0	SHARP
3	32	dsDNA	2.96	2.38	80.45	4	4.08276	0	dsDNA	4.36	2.22	50.96	4	6.01379	0	dsDNA	7	0	0	CREST
3	33	dsDNA	315.31	29.99	9.51	4	434.91	1	dsDNA	250.11	19.95	7.98	3	344.979	1	dsDNA	855	1	1	LUPUS

[truncated: 4 more sheets: Ro60, SSB, PCNA IFA, DNA METHODS]
